# Supplementary material for: Association between psychiatric disorders and glioma risk: evidence from Mendelian randomization analysis
Source: BMC Cancer. 2024 Jan 23;24:118. doi: 10.1186/s12885-024-11865-y (PMC10807081; doi:10.1186/s12885-024-11865-y)
Supplement: Supplementary file 2 — Supplementary Table 2 Single SNP analysis for the causal association betweenpsychiatric disorders and all-glioma. Supplementary Table 3 Single SNP analysis for the causal association betweenpsychiatric disorders and GBM. Supplementary Table 4 Single SNP analysis for the causal association betweenpsychiatric disorders and non-GBM. Supplementary Table 5 Single SNP analysis for the causal association betweenall-glioma and psychiatric disorders. Supplementary Table 6 Single SNP analysis for the causal association between GBM and psychiatric disorders. Supplementary Table 7 Single SNP analysis for the causal association between non-GBM and psychiatric disorders. Supplementary Table 8 Analysis for the causal association between schizophrenia and non-GBM by using MR-cML methods [file 12885_2024_11865_MOESM2_ESM.xlsx]

## Sheet: Table 2
Supplementary Table 2 Single SNP analysis for the causal association between psychiatric disorders and all-glioma
				Psychiatric disorders				All-glioma
Exposure	SNP	Effect allele	Other allele	Beta	Standard error	P-value	F statistics	Beta	Standard error	P-value
Autistic Spectrum Disorder	rs4750990	T	C	0.93417	0.0141	1.371e-06	4389.49	0.0427188	0.019135	0.0255823
Autistic Spectrum Disorder	rs6692705	A	G	1.0678	0.0141	3.263e-06	5735.11	-0.0383488	0.018636	0.0396111
Autistic Spectrum Disorder	rs325485	A	G	1.07552	0.0143	3.254e-07	5656.72	-0.0263685	0.0185965	0.156211
Autistic Spectrum Disorder	rs2224274	T	C	1.07358	0.0138	2.858e-07	6052.16	0.0140029	0.0184414	0.447661
Autistic Spectrum Disorder	rs10110094	A	G	1.09494	0.0191	2.05e-06	3286.35	-0.0264335	0.0262814	0.314519
Autistic Spectrum Disorder	rs11185408	A	G	0.93361	0.0138	6.983e-07	4576.91	0.0127018	0.0182454	0.486327
Autistic Spectrum Disorder	rs7783557	T	C	1.0693	0.0146	4.363e-06	5364.06	-0.00854492	0.0188739	0.650738
Autistic Spectrum Disorder	rs35404050	T	C	1.08796	0.0176	1.606e-06	3821.21	0.0107855	0.0221736	0.626675
Autistic Spectrum Disorder	rs45595836	T	C	1.14912	0.0272	3.131e-07	1784.81	0.0398406	0.0403576	0.323551
Autistic Spectrum Disorder	rs79940520	A	G	0.90901	0.0207	4.26e-06	1928.4	-0.016833	0.0263735	0.523307
Autistic Spectrum Disorder	rs141319505	A	G	1.33736	0.061	1.876e-06	480.659	-0.102061	0.0833026	0.220507
Autistic Spectrum Disorder	rs28729902	A	G	0.91952	0.0178	2.345e-06	2668.59	-0.0066041	0.0234407	0.778145
Autistic Spectrum Disorder	rs76397219	A	G	0.8691	0.0303	3.566e-06	822.724	-0.014973	0.0404054	0.710959
Autistic Spectrum Disorder	rs149923766	T	G	0.78875	0.0484	9.612e-07	265.576	-0.0213642	0.0623669	0.731932
Autistic Spectrum Disorder	rs11787216	T	C	0.93314	0.0147	2.587e-06	4029.57	-0.00121766	0.0190739	0.949098
Autistic Spectrum Disorder	rs144911765	T	C	0.82688	0.0403	2.364e-06	420.993	-0.00964255	0.0578958	0.867724
Autistic Spectrum Disorder	rs112635299	T	G	1.24732	0.0432	3.044e-07	833.659	0.0025823	0.0672059	0.96935
Autistic Spectrum Disorder	rs77691144	T	C	0.81269	0.0435	1.91e-06	349.037	0.0321789	0.0628142	0.60845
Autistic Spectrum Disorder	rs644552	A	G	1.17281	0.0346	4.211e-06	1148.96	-0.0124814	0.0418012	0.765253
Autistic Spectrum Disorder	rs78653484	T	C	0.83837	0.0385	4.675e-06	474.187	-0.0294412	0.051461	0.567249
Autistic Spectrum Disorder	rs78058104	A	G	1.20671	0.0397	2.221e-06	923.9	-0.0490688	0.0526745	0.35157
Autistic Spectrum Disorder	rs78827416	A	G	1.1394	0.0266	9e-07	1834.8	-0.0297208	0.0352505	0.399154
Autistic Spectrum Disorder	rs4916723	A	C	-0.0777994	0.0138	1.81e-08	31.783	0.0117373	0.0187276	0.530829
Autistic Spectrum Disorder	rs6701243	A	C	1.07627	0.0144	3.074e-07	5586.21	0.0135004	0.0189731	0.476741
Autistic Spectrum Disorder	rs2391769	A	G	0.92598	0.0145	1.135e-07	4078.19	0.019405	0.0190955	0.309529
Autistic Spectrum Disorder	rs9389208	T	C	1.06951	0.0144	3.121e-06	5516.26	-0.0191451	0.0189869	0.313297
Autistic Spectrum Disorder	rs9366877	A	G	1.0709	0.0139	9.053e-07	5935.65	0.0187374	0.0182797	0.305346
Autistic Spectrum Disorder	rs16879023	A	G	0.90865	0.0201	1.765e-06	2043.62	-0.0438663	0.0259754	0.091265
Autistic Spectrum Disorder	rs1452075	T	C	1.08405	0.0155	2.069e-07	4891.42	-0.0249433	0.0203152	0.219517
Autistic Spectrum Disorder	rs910805	A	G	0.90874	0.016	2.041e-09	3225.81	-0.0338344	0.0214802	0.115223
Major Depression Disorder	rs1409379	T	C	0.0249	0.0041	1.671e-09	36.8834	-0.0399319	0.0214321	0.0624368
Major Depression Disorder	rs10789214	T	C	0.0193	0.0035	4.442e-08	30.4073	-0.0303445	0.0184191	0.0994657
Major Depression Disorder	rs6783233	T	C	0.0218	0.0039	2.903e-08	31.2452	-0.0294936	0.0210686	0.161549
Major Depression Disorder	rs34488670	T	C	-0.0252	0.0043	6.033e-09	34.3451	-0.0314902	0.0220951	0.154097
Major Depression Disorder	rs9592461	A	G	0.0216	0.0035	9.1e-10	38.0865	0.0264198	0.0180689	0.143695
Major Depression Disorder	rs7659414	A	C	-0.0201	0.0035	1.204e-08	32.9804	-0.0242577	0.0185328	0.190566
Major Depression Disorder	rs1890946	T	C	-0.0235	0.0035	2.68e-11	45.0816	-0.0280746	0.0182109	0.12316
Major Depression Disorder	rs78337797	T	G	0.0306	0.0055	3.365e-08	30.954	0.029117	0.0299693	0.331269
Major Depression Disorder	rs58104186	A	G	0.0237	0.0035	1.819e-11	45.8522	-0.0218335	0.0183798	0.234871
Major Depression Disorder	rs8037355	T	C	-0.0233	0.0035	3.936e-11	44.3176	0.0202026	0.0184206	0.272755
Major Depression Disorder	rs7585722	T	C	-0.0269	0.0048	2.675e-08	31.4067	-0.0206369	0.0236801	0.38349
Major Depression Disorder	rs5995992	T	C	-0.0266	0.0039	1.3e-11	46.5194	-0.018143	0.0202679	0.370702
Major Depression Disorder	rs1021363	A	G	0.0303	0.0037	4.406e-16	67.0628	0.0188311	0.0189742	0.320976
Major Depression Disorder	rs10149470	A	G	-0.0267	0.0035	3.718e-14	58.1951	-0.0140918	0.0182652	0.440405
Major Depression Disorder	rs1568452	T	C	0.0248	0.0036	8.118e-12	47.4568	-0.0126556	0.0185685	0.495518
Major Depression Disorder	rs725616	T	C	0.0204	0.0036	1.871e-08	32.1111	0.0093472	0.0188485	0.619956
Major Depression Disorder	rs79924686	T	C	-0.0597	0.0107	2.281e-08	31.1301	-0.0264869	0.054097	0.624404
Major Depression Disorder	rs7932640	T	C	0.0281	0.0035	1.62e-15	64.458	0.0121767	0.0188462	0.518209
Major Depression Disorder	rs7241572	A	G	0.028	0.0044	2.698e-10	40.4959	-0.0113705	0.0235246	0.62885
Major Depression Disorder	rs198457	T	C	-0.0292	0.0046	2.986e-10	40.2949	0.00883962	0.0246034	0.719382
Major Depression Disorder	rs56887639	A	G	-0.0278	0.0039	1.506e-12	50.8113	-0.00838287	0.0201699	0.677693
Major Depression Disorder	rs2043539	A	G	0.0273	0.0035	9.893e-15	60.84	-0.00802256	0.0183483	0.66194
Major Depression Disorder	rs12967855	A	G	0.0265	0.0037	1.18e-12	51.2966	0.00738708	0.0195784	0.705946
Major Depression Disorder	rs10913112	T	C	-0.0264	0.0036	3.4e-13	53.7778	0.00708405	0.0191782	0.711844
Major Depression Disorder	rs61902811	A	G	-0.0257	0.0036	1.395e-12	50.9637	0.00639704	0.019324	0.740613
Major Depression Disorder	rs113188507	A	G	0.0221	0.0039	1.871e-08	32.1111	-0.00483845	0.0202071	0.810762
Major Depression Disorder	rs2568958	A	G	0.0373	0.0036	8.473e-25	107.353	-0.00758779	0.0187437	0.685611
Major Depression Disorder	rs7030813	T	C	0.0253	0.0036	3.074e-12	49.3897	-0.00440687	0.0189238	0.815859
Major Depression Disorder	rs61990288	A	G	-0.026	0.0035	1.681e-13	55.1837	0.00428642	0.0185496	0.817253
Major Depression Disorder	rs7200826	T	C	0.028	0.004	3.739e-12	49	-0.00451764	0.0207663	0.827783
Major Depression Disorder	rs1448938	A	G	0.0214	0.0035	1.297e-09	37.3845	0.00344884	0.018886	0.855101
Major Depression Disorder	rs7685686	A	G	0.0202	0.0036	2.571e-08	31.4846	0.002746	0.0185055	0.882036
Major Depression Disorder	rs10817969	T	G	0.0261	0.0039	3.108e-11	44.787	0.00286297	0.0272606	0.916358
Major Depression Disorder	rs33431	T	C	0.0198	0.0036	4.812e-08	30.25	-0.00199167	0.0186552	0.914978
Major Depression Disorder	rs7837935	T	G	-0.0292	0.0049	3.343e-09	35.5119	-0.00166694	0.0261182	0.949111
Major Depression Disorder	rs1343605	A	C	0.0313	0.0036	6.229e-18	75.5934	0.00165397	0.0187611	0.92975
Major Depression Disorder	rs2509805	T	C	0.022	0.0038	9.17e-09	33.518	0.000467613	0.0255966	0.985425
Major Depression Disorder	rs11135349	A	C	-0.0295	0.0035	6.042e-17	71.0408	4.23796e-05	0.018606	0.998183
Major Depression Disorder	rs35553410	T	C	-0.0244	0.004	1.417e-09	37.21	9.07725e-05	0.0210965	0.996567
Major Depression Disorder	rs301799	T	C	-0.025	0.0035	1.356e-12	51.0204	-0.000673679	0.0183706	0.970747
Major Depression Disorder	rs3793577	A	G	-0.0229	0.0035	8.411e-11	42.809	0.0014944	0.0184035	0.935281
Major Depression Disorder	rs9545360	A	C	-0.0271	0.0046	5.021e-09	34.7075	-0.00467511	0.0238446	0.844558
Major Depression Disorder	rs1466887	T	C	-0.0199	0.0036	4.118e-08	30.5563	-0.00361	0.018522	0.845469
Major Depression Disorder	rs60157091	T	C	0.02	0.0035	1.421e-08	32.6531	0.00409566	0.0183417	0.823304
Major Depression Disorder	rs1045430	T	G	-0.0253	0.0035	7.308e-13	52.2522	0.00554172	0.0182202	0.761011
Major Depression Disorder	rs3213572	A	G	0.0217	0.0035	7.612e-10	38.44	0.00727781	0.0182076	0.689368
Major Depression Disorder	rs17641524	T	C	-0.032	0.0043	1.522e-13	55.3813	-0.0110627	0.0225214	0.623278
Major Depression Disorder	rs10774600	T	C	-0.0267	0.0048	3.387e-08	30.9414	0.00987035	0.0257107	0.701052
Major Depression Disorder	rs997934	T	C	0.0198	0.0036	4.812e-08	30.25	-0.0073593	0.0202406	0.716163
Major Depression Disorder	rs1152578	T	C	-0.0218	0.0035	6.363e-10	38.7951	0.00877659	0.0183968	0.633311
Major Depression Disorder	rs3823624	T	C	0.0272	0.0045	1.992e-09	36.5353	-0.0126319	0.0227511	0.578743
Major Depression Disorder	rs1002656	T	C	-0.0266	0.0038	3.739e-12	49	-0.0142452	0.0198059	0.471993
Major Depression Disorder	rs11579246	A	G	0.0381	0.0061	5.706e-10	39.0113	-0.0239135	0.0306431	0.435163
Major Depression Disorder	rs57344483	A	G	-0.038	0.0068	1.818e-08	31.2284	0.0250727	0.0349786	0.473498
Major Depression Disorder	rs3099439	T	C	-0.0276	0.0035	5.049e-15	62.1845	-0.0199288	0.0271836	0.463486
Major Depression Disorder	rs56314503	T	G	-0.0254	0.004	2.945e-10	40.3225	0.0189785	0.0210065	0.366283
Major Depression Disorder	rs1095626	T	C	-0.0264	0.0035	7.131e-14	56.8947	0.0213557	0.018346	0.244403
Major Depression Disorder	rs34937911	T	C	0.0304	0.0055	4.13e-08	30.5507	-0.0318216	0.028722	0.267899
Major Depression Disorder	rs1226412	T	C	0.0256	0.0043	3.459e-09	35.444	0.0274179	0.0224286	0.221537
Major Depression Disorder	rs4772087	T	C	0.0227	0.0036	3.911e-10	39.76	0.0259177	0.0188889	0.170028
Major Depression Disorder	rs200949	A	G	0.048	0.0053	2.525e-19	82.0221	-0.0581741	0.0287856	0.043285
Major Depression Disorder	rs30266	A	G	0.0308	0.0037	1.445e-16	69.2944	0.0385855	0.0192955	0.0455314
Major Depression Disorder	rs75581564	A	G	0.0301	0.0054	3.172e-08	31.0703	0.0390438	0.0288831	0.176444
Major Depression Disorder	rs45510091	A	G	0.0448	0.008	1.826e-08	31.36	-0.0583175	0.041805	0.163019
Major Depression Disorder	rs62188629	A	G	0.0236	0.0038	7.127e-10	38.5706	0.0515427	0.0195522	0.008385
Schizophrenia	rs10035564	A	G	-0.0668024	0.0092	4.38e-13	52.724	-0.00294451	0.0193015	0.87875
Schizophrenia	rs10086619	A	G	-0.0722052	0.0116	4.97e-10	38.7454	0.000101558	0.0245326	0.996697
Schizophrenia	rs10108980	C	T	-0.0628014	0.0106	2.73e-09	35.1016	-0.0059536	0.0226995	0.793107
Schizophrenia	rs10117	G	A	0.0549994	0.0088	4.66e-10	39.0617	-0.0257355	0.0185096	0.164413
Schizophrenia	rs10861176	G	A	-0.0555021	0.0098	1.59e-08	32.075	0.00955134	0.0206949	0.644417
Schizophrenia	rs11027839	A	C	-0.0515038	0.0086	2.4e-09	35.866	-0.00408528	0.0185309	0.825515
Schizophrenia	rs11136325	G	A	0.0537967	0.0091	3.05e-09	34.9484	0.0263742	0.0194765	0.175687
Schizophrenia	rs11165867	C	T	-0.0743034	0.0116	1.3e-10	41.03	-0.0126879	0.0246876	0.607294
Schizophrenia	rs11191580	T	C	0.131703	0.0155	1.77e-17	72.199	0.0743328	0.0321189	0.0206512
Schizophrenia	rs11210892	G	A	0.0635005	0.0091	2.68e-12	48.6935	0.0428956	0.0192947	0.0262033
Schizophrenia	rs11223774	A	G	0.0524976	0.0094	2.74e-08	31.1905	-0.0105795	0.0205205	0.606165
Schizophrenia	rs113264400	T	C	-0.112296	0.0202	2.87e-08	30.9046	-0.0387865	0.0444807	0.383217
Schizophrenia	rs11534045	G	A	0.0627964	0.0093	1.4e-11	45.5935	0.00472226	0.0195637	0.809261
Schizophrenia	rs11664298	G	A	-0.0773995	0.0108	8.94e-13	51.3605	0.0117165	0.0229639	0.609903
Schizophrenia	rs11693094	C	T	0.054403	0.0087	4.29e-10	39.1027	-0.0227609	0.0183477	0.214778
Schizophrenia	rs117178087	C	T	0.0964005	0.0177	4.89e-08	29.6628	-0.0471271	0.0367048	0.199159
Schizophrenia	rs11941714	G	A	0.0515957	0.0093	3.07e-08	30.7795	0.0265373	0.0201416	0.187659
Schizophrenia	rs12129573	C	A	-0.0777994	0.0089	2.28e-18	76.4139	-0.00560404	0.0187373	0.764876
Schizophrenia	rs12151767	G	A	0.0611045	0.0086	1.31e-12	50.4835	0.00715808	0.0181105	0.692662
Schizophrenia	rs12285419	C	A	-0.0849045	0.011	1.05e-14	59.5767	0.00730979	0.0243971	0.76447
Schizophrenia	rs12293670	A	G	0.0704957	0.0092	1.56e-14	58.7151	0.0303131	0.0196511	0.122937
Schizophrenia	rs12489270	T	C	-0.0579046	0.0089	7.47e-11	42.3298	-0.0102169	0.0187076	0.584974
Schizophrenia	rs12652777	T	C	0.0487997	0.0086	1.52e-08	32.1986	-0.00454377	0.0181889	0.802734
Schizophrenia	rs12712510	T	C	0.0574006	0.0087	5.14e-11	43.5306	0.00880009	0.0183635	0.631785
Schizophrenia	rs12771371	G	A	0.0524027	0.0093	1.94e-08	31.7498	0.0202323	0.0198098	0.307099
Schizophrenia	rs12833624	C	T	-0.0501992	0.009	2.77e-08	31.1106	-0.018675	0.0190319	0.32647
Schizophrenia	rs12883788	C	T	-0.0613011	0.0087	1.86e-12	49.6476	-0.0151058	0.0183398	0.410131
Schizophrenia	rs13016542	T	C	0.0883039	0.0129	8.28e-12	46.8576	0.0166907	0.0277808	0.547973
Schizophrenia	rs13107325	C	T	-0.158703	0.0168	2.9e-21	89.238	-0.0319517	0.036233	0.377863
Schizophrenia	rs13195636	A	C	0.210504	0.0159	6.55e-40	175.278	0.0879658	0.0326071	0.00698103
Schizophrenia	rs13233308	C	T	0.0487044	0.0086	1.75e-08	32.0731	0.000443413	0.0181445	0.980503
Schizophrenia	rs132582	C	T	0.0509973	0.0086	3.26e-09	35.1639	0.0358651	0.0183568	0.0507272
Schizophrenia	rs1430894	C	T	-0.0532953	0.0086	6.15e-10	38.4044	-0.0164582	0.0181129	0.363538
Schizophrenia	rs145071536	T	C	-0.0851005	0.012	1.62e-12	50.2923	-0.0102316	0.0262301	0.696484
Schizophrenia	rs1451488	A	G	-0.0708947	0.0087	4.47e-16	66.4032	-0.0333238	0.0184282	0.0705591
Schizophrenia	rs149165	T	G	0.0481995	0.0087	3.01e-08	30.6935	0.0147693	0.0182151	0.417467
Schizophrenia	rs1593304	A	G	-0.0641013	0.0111	7.45e-09	33.3494	-0.03649	0.0235846	0.121816
Schizophrenia	rs1604060	A	G	-0.0772051	0.014	3.24e-08	30.4113	-0.0603188	0.0292038	0.0388811
Schizophrenia	rs167924	A	G	-0.0501992	0.009	2.34e-08	31.1106	-0.00489084	0.0189954	0.796812
Schizophrenia	rs16851048	T	C	-0.0744973	0.0107	4.15e-12	48.4745	-0.0220115	0.0228615	0.335639
Schizophrenia	rs16867571	A	G	0.0657035	0.0104	2.68e-10	39.9126	-0.00399553	0.0215616	0.852988
Schizophrenia	rs17194490	G	T	-0.0781994	0.0116	1.8e-11	45.4455	-0.0460276	0.0244693	0.0599668
Schizophrenia	rs1727302	G	A	0.0736036	0.0098	4.92e-14	56.4086	0.0429182	0.0208392	0.0394468
Schizophrenia	rs17731	G	A	-0.0523992	0.0089	4.37e-09	34.6632	0.00640516	0.0187102	0.732099
Schizophrenia	rs187557	C	T	0.0666956	0.0119	2.03e-08	31.4123	0.00441425	0.0252371	0.861149
Schizophrenia	rs1881046	G	T	0.0507026	0.0092	3.39e-08	30.3728	0.0391633	0.0191695	0.0410519
Schizophrenia	rs1901512	T	C	0.058401	0.0094	5.72e-10	38.5997	0.025336	0.0199411	0.203891
Schizophrenia	rs1915019	A	G	0.0570984	0.0098	6.57e-09	33.9466	0.0247093	0.0208986	0.237071
Schizophrenia	rs2053079	A	G	-0.0598986	0.0101	3.01e-09	35.1715	0.00148215	0.0212709	0.944449
Schizophrenia	rs2078266	A	G	0.0696007	0.0126	2.94e-08	30.5131	-0.0442419	0.0271838	0.103629
Schizophrenia	rs215412	G	A	-0.0577033	0.0091	2.69e-10	40.2085	-0.00720089	0.0193308	0.709514
Schizophrenia	rs217336	C	A	0.0503033	0.0087	8.05e-09	33.4314	-0.0205831	0.0182811	0.2602
Schizophrenia	rs2238057	T	G	-0.0835012	0.0087	8.5e-22	92.1185	0.0198609	0.0183776	0.279826
Schizophrenia	rs2252074	T	G	-0.0685037	0.0088	6.19e-15	60.5986	0.0366656	0.018569	0.0483178
Schizophrenia	rs2333321	A	G	0.0712038	0.0105	1.25e-11	45.9862	0.00819507	0.0225528	0.716327
Schizophrenia	rs2381411	T	C	-0.050399	0.0088	1.25e-08	32.8003	-0.010524	0.0188888	0.577421
Schizophrenia	rs2455415	C	T	-0.0494949	0.0088	1.69e-08	31.6341	0.00777554	0.0184979	0.674232
Schizophrenia	rs2456020	C	T	0.0815984	0.0102	1.13e-15	63.9975	0.00899955	0.0215433	0.676135
Schizophrenia	rs2514218	C	T	0.0704957	0.0092	1.35e-14	58.7151	-0.00648089	0.0195994	0.740895
Schizophrenia	rs2532240	C	T	0.0608034	0.0091	2.58e-11	44.6451	0.0323218	0.0188321	0.0861044
Schizophrenia	rs2710323	T	C	0.0784044	0.0086	1.23e-19	83.116	-0.0130323	0.0180573	0.470466
Schizophrenia	rs2815731	C	A	0.0600033	0.0091	4.39e-11	43.4777	0.0516735	0.019093	0.00680137
Schizophrenia	rs2909457	G	A	0.0489997	0.0087	1.48e-08	31.7211	-0.0261489	0.0182897	0.152802
Schizophrenia	rs2999392	C	T	-0.0517987	0.0094	3.05e-08	30.3656	0.0165844	0.0197418	0.400871
Schizophrenia	rs308697	C	A	0.0501036	0.0087	8.83e-09	33.1665	-0.0165339	0.0183593	0.367817
Schizophrenia	rs35351411	A	C	-0.0635044	0.0087	2.21e-13	53.2806	0.00135231	0.0182221	0.940841
Schizophrenia	rs35734242	T	C	-0.050704	0.0089	1.37e-08	32.4567	-0.00080412	0.0184718	0.965277
Schizophrenia	rs3739118	G	A	0.057004	0.0095	2.36e-09	36.005	-0.00454293	0.0199947	0.820263
Schizophrenia	rs3791710	T	C	0.0600033	0.0108	3.02e-08	30.8675	0.00304184	0.0227312	0.893547
Schizophrenia	rs3795310	C	T	0.0509973	0.0087	5.75e-09	34.3601	0.00352938	0.0183494	0.847474
Schizophrenia	rs3802924	A	C	0.0736036	0.0108	9.58e-12	46.4462	-0.00985099	0.0234216	0.674052
Schizophrenia	rs3814883	C	T	0.0670977	0.0087	1.58e-14	59.4809	-0.00208259	0.0186711	0.911187
Schizophrenia	rs3824451	T	C	-0.0655951	0.0118	2.54e-08	30.9014	0.00300401	0.0249025	0.903984
Schizophrenia	rs4129585	A	C	0.0749961	0.0087	5.11e-18	74.3087	0.00195842	0.0182912	0.914734
Schizophrenia	rs4575535	A	G	-0.0557982	0.0096	5.77e-09	33.7829	0.0169506	0.0206875	0.412577
Schizophrenia	rs4632195	C	T	-0.0471964	0.0086	4.59e-08	30.1177	0.000593095	0.0181887	0.973987
Schizophrenia	rs4636654	G	A	0.0483043	0.0089	4.89e-08	29.4572	0.0339549	0.0191025	0.0754837
Schizophrenia	rs4702	G	A	0.0843044	0.0089	2.79e-21	89.7264	-0.00864754	0.0183403	0.63728
Schizophrenia	rs4766428	C	T	-0.0750038	0.0089	3.93e-17	71.0209	0.00800307	0.0245352	0.744283
Schizophrenia	rs4779050	T	G	0.0579953	0.0089	7.27e-11	42.4625	0.00333209	0.0188394	0.859612
Schizophrenia	rs4812325	G	A	-0.0719042	0.0089	8.96e-16	65.2723	0.0208882	0.018859	0.268034
Schizophrenia	rs4921741	A	G	-0.0559991	0.0098	1.21e-08	32.652	-0.00994664	0.0211402	0.637992
Schizophrenia	rs500102	T	C	0.0517002	0.0088	4.87e-09	34.5159	-0.0346937	0.0187912	0.0648525
Schizophrenia	rs505061	C	A	-0.0534957	0.0086	5.8e-10	38.6938	0.0243171	0.0182137	0.181843
Schizophrenia	rs56205728	G	A	-0.0630037	0.0097	1.01e-10	42.188	-0.0137679	0.0213036	0.518102
Schizophrenia	rs56335113	A	G	0.064701	0.0094	6.02e-12	47.3769	-0.0187651	0.0198568	0.344649
Schizophrenia	rs5751191	T	C	-0.0655951	0.0086	3e-14	58.1762	0.0237401	0.0181668	0.191285
Schizophrenia	rs58120505	T	C	0.089603	0.0088	2.24e-24	103.676	-0.0331434	0.0184337	0.0721801
Schizophrenia	rs60135207	G	T	0.0495994	0.0088	1.53e-08	31.7678	-0.0173024	0.018479	0.349105
Schizophrenia	rs6125656	G	A	-0.0644959	0.0111	6.29e-09	33.7612	0.0144718	0.0233092	0.53469
Schizophrenia	rs61937595	C	T	0.130098	0.0162	1.15e-15	64.4928	0.0214352	0.0362072	0.553841
Schizophrenia	rs62018952	T	C	-0.0584027	0.0097	1.94e-09	36.2512	-0.0367578	0.0203314	0.0706162
Schizophrenia	rs62183855	A	C	0.0660967	0.0111	2.66e-09	35.4579	0.0112204	0.0228462	0.623334
Schizophrenia	rs634940	G	T	-0.0663962	0.0099	1.78e-11	44.9797	-0.00361128	0.0209303	0.863015
Schizophrenia	rs6482437	A	C	-0.0989036	0.0142	3.33e-12	48.5118	-0.0116525	0.029353	0.691383
Schizophrenia	rs6520064	A	G	-0.0584981	0.0106	3.58e-08	30.456	0.00953462	0.0224502	0.671054
Schizophrenia	rs6538539	G	T	0.0567961	0.0086	4.43e-11	43.6155	0.000148113	0.0182773	0.993534
Schizophrenia	rs6546857	A	G	-0.0603978	0.0102	2.74e-09	35.0624	-0.0372754	0.0216025	0.0844352
Schizophrenia	rs6549963	T	C	0.0483043	0.0088	4.31e-08	30.1305	0.00208304	0.0186231	0.91094
Schizophrenia	rs6673880	A	G	-0.062301	0.0091	7.2e-12	46.8714	-0.0366307	0.0188922	0.0525099
Schizophrenia	rs6715366	G	A	-0.0540972	0.0097	2.49e-08	31.1033	0.00549418	0.02055	0.789195
Schizophrenia	rs6798742	A	G	-0.0610991	0.0093	4.57e-11	43.1622	0.0214549	0.0197452	0.277219
Schizophrenia	rs6943762	T	C	0.105098	0.0132	1.57e-15	63.3935	0.00940861	0.0271972	0.729388
Schizophrenia	rs6974218	A	C	0.0548953	0.0089	6.8e-10	38.0444	0.0112113	0.018816	0.551281
Schizophrenia	rs6984242	G	A	0.0546965	0.0087	3.86e-10	39.5258	0.0177113	0.0249419	0.477642
Schizophrenia	rs708228	C	T	-0.0527997	0.0091	6.56e-09	33.6651	0.0112434	0.0206129	0.585442
Schizophrenia	rs7112616	T	C	0.0522034	0.0086	1.52e-09	36.8468	0.017524	0.0252178	0.487115
Schizophrenia	rs713692	G	A	-0.0566021	0.0095	2.67e-09	35.4991	-0.00599371	0.0198387	0.762559
Schizophrenia	rs72802868	G	T	0.0691995	0.0096	4.55e-13	51.9593	0.0615345	0.0199824	0.00207397
Schizophrenia	rs72986630	C	T	-0.112296	0.0179	3.59e-10	39.3568	0.0324291	0.0414471	0.433967
Schizophrenia	rs73229090	C	A	0.102602	0.0142	4.34e-13	52.2075	-0.0380916	0.028865	0.186953
Schizophrenia	rs7515363	C	T	0.0535029	0.0089	1.84e-09	36.1388	0.0302819	0.0187685	0.106649
Schizophrenia	rs7575796	A	G	0.0963006	0.0172	2.07e-08	31.3474	0.0769995	0.042142	0.0676784
Schizophrenia	rs7634476	A	G	-0.0577033	0.0088	5.46e-11	42.9967	-0.0094443	0.0184544	0.608817
Schizophrenia	rs7647398	C	T	0.0774979	0.0109	1.07e-12	50.5507	0.00527414	0.0225551	0.815114
Schizophrenia	rs76838079	C	T	-0.0780048	0.0138	1.53e-08	31.951	-0.0198628	0.027741	0.473986
Schizophrenia	rs778371	A	G	-0.0806029	0.0095	1.5e-17	71.9869	0.0430421	0.0200461	0.031781
Schizophrenia	rs7798283	T	G	0.074003	0.0134	3.49e-08	30.4992	0.012711	0.0268403	0.635801
Schizophrenia	rs7830315	T	C	-0.0478046	0.0086	3.08e-08	30.8989	-0.00681493	0.0182726	0.70918
Schizophrenia	rs79210963	T	C	-0.0856015	0.0137	4.14e-10	39.041	0.0460544	0.0296974	0.120952
Schizophrenia	rs79445414	T	C	-0.1234	0.0222	2.8e-08	30.8976	0.0173713	0.0479689	0.717249
Schizophrenia	rs8055219	G	A	-0.0665031	0.0101	5.69e-11	43.3552	0.00747708	0.0213381	0.726031
Schizophrenia	rs9304548	C	A	0.0567016	0.01	1.59e-08	32.1508	-0.0286081	0.0214516	0.182331
Schizophrenia	rs9318627	A	C	0.0611986	0.0088	4.35e-12	48.3635	0.0105822	0.0186963	0.57139
Schizophrenia	rs9461916	T	C	-0.0532953	0.0088	1.64e-09	36.6786	0.0112861	0.0185237	0.542339
Schizophrenia	rs9636107	A	G	-0.0698969	0.0086	5.12e-16	66.0569	-0.0324527	0.0181746	0.0741636
Schizophrenia	rs9687282	T	G	-0.0525994	0.0091	7.33e-09	33.4102	0.0272743	0.0192019	0.155492
Schizophrenia	rs9876421	C	T	-0.0625033	0.0092	9.19e-12	46.1562	0.0255231	0.0192219	0.184241
Bipolar Disorder	rs10043984	C	T	-0.0593042	0.0108	3.71e-08	30.1525	-0.00993872	0.0207443	0.631863
Bipolar Disorder	rs10255167	G	A	-0.0663962	0.0118	1.6e-08	31.6609	0.00448595	0.0268274	0.867201
Bipolar Disorder	rs10737496	C	T	0.0542041	0.0094	7.17e-09	33.2512	-0.0488575	0.0182103	0.00729725
Bipolar Disorder	rs10866641	T	C	0.0625991	0.0094	2.79e-11	44.3487	-0.0203392	0.0182429	0.264888
Bipolar Disorder	rs10994415	T	C	-0.118097	0.0174	1.14e-11	46.0657	0.0521288	0.0333521	0.118056
Bipolar Disorder	rs112481526	A	G	-0.0630996	0.0105	1.86e-09	36.1139	-0.00343511	0.0204224	0.866423
Bipolar Disorder	rs113779084	G	A	-0.0754997	0.0102	1.42e-13	54.7886	-0.0337677	0.020155	0.0938561
Bipolar Disorder	rs11764361	A	G	0.0614995	0.0104	3.47e-09	34.9685	-0.0507896	0.0225813	0.0245008
Bipolar Disorder	rs12575685	G	A	-0.0652001	0.0101	1.24e-10	41.6729	0.0102757	0.0204803	0.615853
Bipolar Disorder	rs12668848	G	A	0.057004	0.0095	1.9e-09	36.005	-0.0326099	0.0184396	0.0769812
Bipolar Disorder	rs12932628	G	T	-0.0570043	0.0098	6.71e-09	33.8348	0.0101523	0.0201651	0.614642
Bipolar Disorder	rs13044225	A	G	-0.0546991	0.0095	8.5e-09	33.1522	0.00755753	0.0182462	0.67873
Bipolar Disorder	rs13195402	G	T	0.1364	0.0175	5.75e-15	60.7507	0.0804041	0.0350052	0.0216233
Bipolar Disorder	rs1487445	C	T	-0.0741957	0.0093	1.48e-15	63.6489	-0.0416585	0.0183242	0.0230011
Bipolar Disorder	rs17183814	G	A	0.102899	0.0185	2.68e-08	30.9373	-0.0314868	0.0357897	0.378983
Bipolar Disorder	rs174592	A	G	-0.072001	0.0097	9.92e-14	55.0977	-0.0202622	0.0196152	0.301611
Bipolar Disorder	rs2126180	G	A	-0.0566021	0.0094	1.62e-09	36.2585	0.00825656	0.0183775	0.653234
Bipolar Disorder	rs2159100	C	T	-0.0780048	0.0098	1.87e-15	63.3564	0.00366646	0.0192524	0.848963
Bipolar Disorder	rs2273738	C	T	-0.0916987	0.0136	1.63e-11	45.462	0.00439764	0.0266995	0.869173
Bipolar Disorder	rs228768	G	T	0.064401	0.0102	2.83e-10	39.8644	-0.0157209	0.0199627	0.43098
Bipolar Disorder	rs2336147	T	C	0.067696	0.0093	3.62e-13	52.9859	-0.00831613	0.0180617	0.645209
Bipolar Disorder	rs237460	C	T	-0.0553013	0.0094	4.25e-09	34.6111	0.0300973	0.0183177	0.100369
Bipolar Disorder	rs2693698	A	G	-0.053	0.0094	1.96e-08	31.7904	0.0122609	0.0181812	0.500073
Bipolar Disorder	rs28455634	G	A	0.0627964	0.0099	2.63e-10	40.2345	-0.0175357	0.0197032	0.373469
Bipolar Disorder	rs28565152	G	A	-0.0671018	0.0112	1.96e-09	35.8949	-0.0198193	0.0220898	0.369603
Bipolar Disorder	rs2953928	G	A	-0.116096	0.02	6.25e-09	33.6955	0.0274103	0.040971	0.503484
Bipolar Disorder	rs35306827	G	A	0.0659001	0.0112	3.56e-09	34.6207	0.00396291	0.0217983	0.855741
Bipolar Disorder	rs35958438	G	A	0.0642041	0.0117	3.83e-08	30.113	0.00882628	0.0219569	0.687697
Bipolar Disorder	rs41315395	C	A	-0.0719042	0.0127	1.48e-08	32.0554	-0.0353866	0.0244219	0.147346
Bipolar Disorder	rs4447398	A	C	0.0821973	0.0138	2.61e-09	35.4778	0.0295075	0.0266986	0.26907
Bipolar Disorder	rs4619651	G	A	0.0660967	0.0101	4.78e-11	42.8269	0.00278704	0.0195287	0.886515
Bipolar Disorder	rs4790841	C	T	-0.0729041	0.0132	3.14e-08	30.5039	-0.0300865	0.0254142	0.236474
Bipolar Disorder	rs5758064	T	C	0.0524027	0.0093	2.01e-08	31.7498	-0.0148213	0.0186277	0.426232
Bipolar Disorder	rs61554907	G	T	-0.0868005	0.0154	1.64e-08	31.769	0.0326902	0.0294605	0.26716
Bipolar Disorder	rs62581014	C	T	-0.0652001	0.0117	2.77e-08	31.0545	0.000497794	0.0229778	0.982716
Bipolar Disorder	rs67712855	T	G	0.067696	0.0103	4.22e-11	43.1968	-0.0168226	0.0197457	0.394236
Bipolar Disorder	rs6887473	G	A	0.0603046	0.0105	8.81e-09	32.9854	-0.0178028	0.0209769	0.396056
Bipolar Disorder	rs6946056	A	C	-0.0532004	0.0097	3.66e-08	30.0806	0.0129088	0.0186413	0.488635
Bipolar Disorder	rs6954854	G	A	0.0582972	0.0094	5.94e-10	38.4627	0.00113867	0.018438	0.950756
Bipolar Disorder	rs696366	C	A	0.0515957	0.0094	4.46e-08	30.1281	0.0369963	0.0182673	0.0428391
Bipolar Disorder	rs6992333	A	G	-0.060196	0.01	1.62e-09	36.2355	0.0124074	0.018522	0.502937
Bipolar Disorder	rs7108878	T	G	-0.081004	0.0147	3.61e-08	30.3654	-0.0243579	0.0344425	0.479439
Bipolar Disorder	rs7201930	T	C	-0.0586042	0.0104	1.89e-08	31.7534	-0.0070359	0.0195206	0.718522
Bipolar Disorder	rs748455	T	C	0.0674998	0.0103	5.01e-11	42.9467	0.00303116	0.0197791	0.878201
Bipolar Disorder	rs7707252	A	G	-0.0571949	0.0104	3.64e-08	30.2446	0.00364326	0.020756	0.860665
Bipolar Disorder	rs9834970	T	C	-0.0830012	0.0093	6.63e-19	79.6532	0.0188808	0.0182237	0.300177
Panic Disorder	rs112586150	A	G	0.457697	0.0981	3.1e-06	21.768	-0.0679421	0.0625009	0.277011
Panic Disorder	rs144783209	T	G	0.531998	0.1105	1.47e-06	23.179	0.0522381	0.0609828	0.391664
Panic Disorder	rs1912779	T	G	0.3298	0.0682	1.32e-06	23.3847	0.0492569	0.0316856	0.120053
Panic Disorder	rs41280169	T	C	0.505497	0.1013	6e-07	24.9011	0.0477195	0.0538505	0.375538
Panic Disorder	rs55888696	A	C	0.786401	0.1569	5.35e-07	25.1213	0.048459	0.0823477	0.556218
Panic Disorder	rs72737735	T	C	0.462998	0.0994	3.23e-06	21.6963	-0.0761151	0.0494095	0.12344
Panic Disorder	rs77338525	T	C	0.581098	0.1163	5.83e-07	24.9654	-0.073426	0.0610793	0.229309
Panic Disorder	rs79918695	T	C	-0.3384	0.0681	6.83e-07	24.6926	0.0260577	0.041563	0.530697

## Sheet: Table 3
Supplementary Table 3 Single SNP analysis for the causal association between psychiatric disorders and GBM
				Psychiatric disorders				GBM
Exposure	SNP	Effect allele	Other allele	Beta	Standard error	P-value	F statistics	Beta	Standard error	P-value
Autistic Spectrum Disorder	rs77691144	T	C	0.81269	0.0435	1.91e-06	349.037	0.080795	0.077393	0.296505
Autistic Spectrum Disorder	rs16879023	A	G	0.90865	0.0201	1.765e-06	2043.62	-0.0525062	0.0317243	0.097909
Autistic Spectrum Disorder	rs4750990	T	C	0.93417	0.0141	1.371e-06	4389.49	0.0432453	0.0235341	0.0661275
Autistic Spectrum Disorder	rs112635299	T	G	1.24732	0.0432	3.044e-07	833.659	-0.0558994	0.0826496	0.498824
Autistic Spectrum Disorder	rs78827416	A	G	1.1394	0.0266	9e-07	1834.8	-0.0342683	0.0435075	0.430907
Autistic Spectrum Disorder	rs2391769	A	G	0.92598	0.0145	1.135e-07	4078.19	0.0275252	0.0234133	0.239746
Autistic Spectrum Disorder	rs9389208	T	C	1.06951	0.0144	3.121e-06	5516.26	-0.0317839	0.0232946	0.172432
Autistic Spectrum Disorder	rs910805	A	G	0.90874	0.016	2.041e-09	3225.81	-0.0223643	0.0264994	0.398696
Autistic Spectrum Disorder	rs78058104	A	G	1.20671	0.0397	2.221e-06	923.9	-0.0255412	0.0636725	0.688321
Autistic Spectrum Disorder	rs1452075	T	C	1.08405	0.0155	2.069e-07	4891.42	-0.017173	0.0249113	0.490592
Autistic Spectrum Disorder	rs6701243	A	C	1.07627	0.0144	3.074e-07	5586.21	0.014518	0.0233213	0.533599
Autistic Spectrum Disorder	rs76397219	A	G	0.8691	0.0303	3.566e-06	822.724	0.0115585	0.0499126	0.816867
Autistic Spectrum Disorder	rs4916723	A	C	0.92515	0.0138	1.807e-08	4494.34	0.0123708	0.0230538	0.591539
Autistic Spectrum Disorder	rs9366877	A	G	1.0709	0.0139	9.053e-07	5935.65	0.0106365	0.0224211	0.635218
Autistic Spectrum Disorder	rs28729902	A	G	0.91952	0.0178	2.345e-06	2668.59	0.00876901	0.028577	0.758954
Autistic Spectrum Disorder	rs35404050	T	C	1.08796	0.0176	1.606e-06	3821.21	-0.007376	0.0272436	0.786589
Autistic Spectrum Disorder	rs7783557	T	C	1.0693	0.0146	4.363e-06	5364.06	-0.00517383	0.0231027	0.822797
Autistic Spectrum Disorder	rs11787216	T	C	0.93314	0.0147	2.587e-06	4029.57	0.00769087	0.0233731	0.742119
Autistic Spectrum Disorder	rs2224274	T	C	1.07358	0.0138	2.858e-07	6052.16	0.0107758	0.0225396	0.632591
Autistic Spectrum Disorder	rs325485	A	G	1.07552	0.0143	3.254e-07	5656.72	-0.0130468	0.0228567	0.56813
Autistic Spectrum Disorder	rs11185408	A	G	0.93361	0.0138	6.983e-07	4576.91	0.0129944	0.0223655	0.561239
Autistic Spectrum Disorder	rs78653484	T	C	0.83837	0.0385	4.675e-06	474.187	0.0118867	0.0625303	0.849235
Autistic Spectrum Disorder	rs144911765	T	C	0.82688	0.0403	2.364e-06	420.993	-0.0121214	0.0707943	0.864051
Autistic Spectrum Disorder	rs149923766	T	G	0.78875	0.0484	9.612e-07	265.576	-0.0293303	0.0757118	0.698465
Autistic Spectrum Disorder	rs6692705	A	G	1.0678	0.0141	3.263e-06	5735.11	-0.0400153	0.0228852	0.0803738
Autistic Spectrum Disorder	rs79940520	A	G	0.90901	0.0207	4.26e-06	1928.4	-0.0346541	0.0324152	0.285039
Autistic Spectrum Disorder	rs644552	A	G	1.17281	0.0346	4.211e-06	1148.96	0.0511096	0.049882	0.305547
Autistic Spectrum Disorder	rs10110094	A	G	1.09494	0.0191	2.05e-06	3286.35	-0.0649555	0.0321637	0.0434324
Autistic Spectrum Disorder	rs45595836	T	C	1.14912	0.0272	3.131e-07	1784.81	0.0688278	0.0501016	0.169515
Autistic Spectrum Disorder	rs141319505	A	G	1.33736	0.061	1.876e-06	480.659	-0.0945446	0.100996	0.349209
Major Depression Disorder	rs1409379	T	C	0.0249	0.0041	1.671e-09	36.8834	-0.0532399	0.0262801	0.0427785
Major Depression Disorder	rs34488670	T	C	-0.0252	0.0043	6.033e-09	34.3451	-0.0512761	0.027086	0.0583464
Major Depression Disorder	rs7585722	T	C	-0.0269	0.0048	2.675e-08	31.4067	-0.0434292	0.0290746	0.13525
Major Depression Disorder	rs58104186	A	G	0.0237	0.0035	1.819e-11	45.8522	-0.0333267	0.0224965	0.138494
Major Depression Disorder	rs7200826	T	C	0.028	0.004	3.739e-12	49	-0.0370654	0.0254862	0.145854
Major Depression Disorder	rs78337797	T	G	0.0306	0.0055	3.365e-08	30.954	0.0397569	0.0367214	0.278958
Major Depression Disorder	rs9592461	A	G	0.0216	0.0035	9.1e-10	38.0865	0.0267541	0.0221655	0.227427
Major Depression Disorder	rs61990288	A	G	-0.026	0.0035	1.681e-13	55.1837	0.0281605	0.0228112	0.217015
Major Depression Disorder	rs1890946	T	C	-0.0235	0.0035	2.68e-11	45.0816	-0.0232801	0.022302	0.296552
Major Depression Disorder	rs7659414	A	C	-0.0201	0.0035	1.204e-08	32.9804	-0.0187399	0.0227387	0.409859
Major Depression Disorder	rs725616	T	C	0.0204	0.0036	1.871e-08	32.1111	0.018919	0.0231456	0.413706
Major Depression Disorder	rs198457	T	C	-0.0292	0.0046	2.986e-10	40.2949	0.0267415	0.0295607	0.365663
Major Depression Disorder	rs8037355	T	C	-0.0233	0.0035	3.936e-11	44.3176	0.0209233	0.02265	0.355608
Major Depression Disorder	rs10789214	T	C	0.0193	0.0035	4.442e-08	30.4073	-0.0172875	0.0225958	0.444227
Major Depression Disorder	rs7932640	T	C	0.0281	0.0035	1.62e-15	64.458	0.0241205	0.0225799	0.285419
Major Depression Disorder	rs6783233	T	C	0.0218	0.0039	2.903e-08	31.2452	-0.0178684	0.026019	0.492244
Major Depression Disorder	rs33431	T	C	0.0198	0.0036	4.812e-08	30.25	-0.0159433	0.0228364	0.485082
Major Depression Disorder	rs301799	T	C	-0.025	0.0035	1.356e-12	51.0204	0.019846	0.0225413	0.378627
Major Depression Disorder	rs3213572	A	G	0.0217	0.0035	7.612e-10	38.44	-0.0163051	0.0223326	0.465328
Major Depression Disorder	rs10149470	A	G	-0.0267	0.0035	3.718e-14	58.1951	-0.0177281	0.0223718	0.428109
Major Depression Disorder	rs5995992	T	C	-0.0266	0.0039	1.3e-11	46.5194	-0.0150598	0.0247655	0.543123
Major Depression Disorder	rs997934	T	C	0.0198	0.0036	4.812e-08	30.25	0.0110046	0.0250781	0.660797
Major Depression Disorder	rs9545360	A	C	-0.0271	0.0046	5.021e-09	34.7075	0.0130316	0.0291489	0.654825
Major Depression Disorder	rs61902811	A	G	-0.0257	0.0036	1.395e-12	50.9637	0.0120123	0.0232369	0.605192
Major Depression Disorder	rs1021363	A	G	0.0303	0.0037	4.406e-16	67.0628	0.0104499	0.0232246	0.652746
Major Depression Disorder	rs7837935	T	G	-0.0292	0.0049	3.343e-09	35.5119	-0.00949924	0.0319997	0.766578
Major Depression Disorder	rs2043539	A	G	0.0273	0.0035	9.893e-15	60.84	-0.00886368	0.0224524	0.693008
Major Depression Disorder	rs1568452	T	C	0.0248	0.0036	8.118e-12	47.4568	-0.00478881	0.0227827	0.833515
Major Depression Disorder	rs56314503	T	G	-0.0254	0.004	2.945e-10	40.3225	-0.00288754	0.0258812	0.911165
Major Depression Disorder	rs2568958	A	G	0.0373	0.0036	8.473e-25	107.353	-0.00235592	0.0230156	0.918469
Major Depression Disorder	rs7685686	A	G	0.0202	0.0036	2.571e-08	31.4846	0.00124153	0.0226744	0.956334
Major Depression Disorder	rs17641524	T	C	-0.032	0.0043	1.522e-13	55.3813	0.00194643	0.0276109	0.9438
Major Depression Disorder	rs7241572	A	G	0.028	0.0044	2.698e-10	40.4959	-0.00144367	0.0288455	0.960084
Major Depression Disorder	rs2509805	T	C	0.022	0.0038	9.17e-09	33.518	0.000559097	0.0301386	0.985199
Major Depression Disorder	rs34937911	T	C	0.0304	0.0055	4.13e-08	30.5507	0.00051553	0.0349963	0.988247
Major Depression Disorder	rs1343605	A	C	0.0313	0.0036	6.229e-18	75.5934	-0.000641196	0.0229808	0.977741
Major Depression Disorder	rs1002656	T	C	-0.0266	0.0038	3.739e-12	49	-0.0009028	0.0242256	0.970273
Major Depression Disorder	rs1152578	T	C	-0.0218	0.0035	6.363e-10	38.7951	0.00245589	0.0225581	0.913306
Major Depression Disorder	rs7030813	T	C	0.0253	0.0036	3.074e-12	49.3897	0.00711987	0.0232461	0.75939
Major Depression Disorder	rs1448938	A	G	0.0214	0.0035	1.297e-09	37.3845	-0.00605264	0.0227156	0.78989
Major Depression Disorder	rs12967855	A	G	0.0265	0.0037	1.18e-12	51.2966	-0.00897348	0.0240347	0.708884
Major Depression Disorder	rs113188507	A	G	0.0221	0.0039	1.871e-08	32.1111	0.00863419	0.0247718	0.727428
Major Depression Disorder	rs10913112	T	C	-0.0264	0.0036	3.4e-13	53.7778	-0.0107874	0.0235764	0.647273
Major Depression Disorder	rs3793577	A	G	-0.0229	0.0035	8.411e-11	42.809	0.0108525	0.0226014	0.631106
Major Depression Disorder	rs200949	A	G	0.048	0.0053	2.525e-19	82.0221	-0.023083	0.0349695	0.509196
Major Depression Disorder	rs79924686	T	C	-0.0597	0.0107	2.281e-08	31.1301	0.0290112	0.0658177	0.659372
Major Depression Disorder	rs11135349	A	C	-0.0295	0.0035	6.042e-17	71.0408	0.015705	0.022694	0.488915
Major Depression Disorder	rs4772087	T	C	0.0227	0.0036	3.911e-10	39.76	0.0123724	0.0232187	0.59413
Major Depression Disorder	rs3099439	T	C	-0.0276	0.0035	5.049e-15	62.1845	-0.0158111	0.0321716	0.6231
Major Depression Disorder	rs1095626	T	C	-0.0264	0.0035	7.131e-14	56.8947	0.0152154	0.0224793	0.498491
Major Depression Disorder	rs60157091	T	C	0.02	0.0035	1.421e-08	32.6531	0.0116797	0.0225291	0.60416
Major Depression Disorder	rs57344483	A	G	-0.038	0.0068	1.818e-08	31.2284	0.0243659	0.0422853	0.564463
Major Depression Disorder	rs56887639	A	G	-0.0278	0.0039	1.506e-12	50.8113	0.0190526	0.0247515	0.441445
Major Depression Disorder	rs10817969	T	G	0.0261	0.0039	3.108e-11	44.787	-0.0186003	0.0321774	0.563227
Major Depression Disorder	rs1466887	T	C	-0.0199	0.0036	4.118e-08	30.5563	-0.0147015	0.0227514	0.518163
Major Depression Disorder	rs30266	A	G	0.0308	0.0037	1.445e-16	69.2944	0.0263803	0.0237741	0.267162
Major Depression Disorder	rs11579246	A	G	0.0381	0.0061	5.706e-10	39.0113	-0.0339887	0.0374869	0.364576
Major Depression Disorder	rs10774600	T	C	-0.0267	0.0048	3.387e-08	30.9414	0.0244663	0.031425	0.436238
Major Depression Disorder	rs35553410	T	C	-0.0244	0.004	1.417e-09	37.21	0.0227451	0.0258235	0.378432
Major Depression Disorder	rs1045430	T	G	-0.0253	0.0035	7.308e-13	52.2522	0.0255102	0.0223373	0.253434
Major Depression Disorder	rs3823624	T	C	0.0272	0.0045	1.992e-09	36.5353	-0.0287997	0.0278873	0.301736
Major Depression Disorder	rs45510091	A	G	0.0448	0.008	1.826e-08	31.36	-0.075884	0.0512442	0.138652
Major Depression Disorder	rs75581564	A	G	0.0301	0.0054	3.172e-08	31.0703	0.0545847	0.0356094	0.125306
Major Depression Disorder	rs1226412	T	C	0.0256	0.0043	3.459e-09	35.444	0.0543846	0.027573	0.0485655
Major Depression Disorder	rs62188629	A	G	0.0236	0.0038	7.127e-10	38.5706	0.0515645	0.0240225	0.031832
Schizophrenia	rs10035564	A	G	-0.0668024	0.0092	4.38e-13	52.724	0.0156993	0.0237193	0.508049
Schizophrenia	rs10086619	A	G	-0.0722052	0.0116	4.97e-10	38.7454	0.0168838	0.0300302	0.573961
Schizophrenia	rs10108980	C	T	-0.0628014	0.0106	2.73e-09	35.1016	0.025594	0.0278878	0.358751
Schizophrenia	rs10117	G	A	0.0549994	0.0088	4.66e-10	39.0617	-0.0125356	0.0226632	0.580177
Schizophrenia	rs10861176	G	A	-0.0555021	0.0098	1.59e-08	32.075	-0.00381306	0.0255164	0.88121
Schizophrenia	rs11027839	A	C	-0.0515038	0.0086	2.4e-09	35.866	-0.0231701	0.0222734	0.298219
Schizophrenia	rs11136325	G	A	0.0537967	0.0091	3.05e-09	34.9484	0.0145115	0.023768	0.541499
Schizophrenia	rs11165867	C	T	-0.0743034	0.0116	1.3e-10	41.03	-0.00449837	0.0302915	0.881946
Schizophrenia	rs11191580	T	C	0.131703	0.0155	1.77e-17	72.199	0.0571741	0.0392303	0.145007
Schizophrenia	rs11210892	G	A	0.0635005	0.0091	2.68e-12	48.6935	-0.00133506	0.0237667	0.955204
Schizophrenia	rs11223774	A	G	0.0524976	0.0094	2.74e-08	31.1905	-0.00657032	0.0246899	0.790151
Schizophrenia	rs113264400	T	C	-0.112296	0.0202	2.87e-08	30.9046	-0.0180086	0.0546507	0.741761
Schizophrenia	rs11534045	G	A	0.0627964	0.0093	1.4e-11	45.5935	0.00481859	0.0239513	0.840555
Schizophrenia	rs11664298	G	A	-0.0773995	0.0108	8.94e-13	51.3605	-0.00044758	0.0281333	0.987307
Schizophrenia	rs11693094	C	T	0.054403	0.0087	4.29e-10	39.1027	-0.0323338	0.0225659	0.151897
Schizophrenia	rs117178087	C	T	0.0964005	0.0177	4.89e-08	29.6628	-0.0522017	0.0450721	0.246789
Schizophrenia	rs11941714	G	A	0.0515957	0.0093	3.07e-08	30.7795	0.0174713	0.0245935	0.477453
Schizophrenia	rs12129573	C	A	-0.0777994	0.0089	2.28e-18	76.4139	-0.00835686	0.0229784	0.716094
Schizophrenia	rs12151767	G	A	0.0611045	0.0086	1.31e-12	50.4835	0.0030784	0.0222248	0.889836
Schizophrenia	rs12285419	C	A	-0.0849045	0.011	1.05e-14	59.5767	0.0159738	0.0292211	0.584616
Schizophrenia	rs12293670	A	G	0.0704957	0.0092	1.56e-14	58.7151	0.0497237	0.0236348	0.0353928
Schizophrenia	rs12489270	T	C	-0.0579046	0.0089	7.47e-11	42.3298	0.00646713	0.0229419	0.778026
Schizophrenia	rs12652777	T	C	0.0487997	0.0086	1.52e-08	32.1986	0.00357326	0.0223072	0.872736
Schizophrenia	rs12712510	T	C	0.0574006	0.0087	5.14e-11	43.5306	-0.0176258	0.0225428	0.434283
Schizophrenia	rs12771371	G	A	0.0524027	0.0093	1.94e-08	31.7498	0.0314514	0.0243101	0.195749
Schizophrenia	rs12833624	C	T	-0.0501992	0.009	2.77e-08	31.1106	-0.00354472	0.0233776	0.87948
Schizophrenia	rs12883788	C	T	-0.0613011	0.0087	1.86e-12	49.6476	0.0204562	0.0224818	0.362875
Schizophrenia	rs13016542	T	C	0.0883039	0.0129	8.28e-12	46.8576	0.0385546	0.0344481	0.263052
Schizophrenia	rs13107325	C	T	-0.158703	0.0168	2.9e-21	89.238	0.0119029	0.0445843	0.789489
Schizophrenia	rs13195636	A	C	0.210504	0.0159	6.55e-40	175.278	0.039273	0.0395649	0.320893
Schizophrenia	rs13233308	C	T	0.0487044	0.0086	1.75e-08	32.0731	-0.00158658	0.022228	0.943097
Schizophrenia	rs132582	C	T	0.0509973	0.0086	3.26e-09	35.1639	0.0413159	0.0225593	0.0670355
Schizophrenia	rs1430894	C	T	-0.0532953	0.0086	6.15e-10	38.4044	0.0121104	0.0221989	0.585383
Schizophrenia	rs145071536	T	C	-0.0851005	0.012	1.62e-12	50.2923	-0.00013698	0.0324091	0.996628
Schizophrenia	rs1451488	A	G	-0.0708947	0.0087	4.47e-16	66.4032	-0.0179544	0.0226213	0.427373
Schizophrenia	rs149165	T	G	0.0481995	0.0087	3.01e-08	30.6935	0.0159333	0.022356	0.476026
Schizophrenia	rs1593304	A	G	-0.0641013	0.0111	7.45e-09	33.3494	-0.024693	0.0289643	0.39392
Schizophrenia	rs1604060	A	G	-0.0772051	0.014	3.24e-08	30.4113	-0.104969	0.0360478	0.00359187
Schizophrenia	rs167924	A	G	-0.0501992	0.009	2.34e-08	31.1106	0.000885087	0.0232281	0.969605
Schizophrenia	rs16851048	T	C	-0.0744973	0.0107	4.15e-12	48.4745	-0.0286741	0.0281108	0.30771
Schizophrenia	rs16867571	A	G	0.0657035	0.0104	2.68e-10	39.9126	-0.0109156	0.0263863	0.679104
Schizophrenia	rs17194490	G	T	-0.0781994	0.0116	1.8e-11	45.4455	-0.0394864	0.0301673	0.190564
Schizophrenia	rs1727302	G	A	0.0736036	0.0098	4.92e-14	56.4086	0.0293932	0.0256497	0.251816
Schizophrenia	rs17731	G	A	-0.0523992	0.0089	4.37e-09	34.6632	0.0226835	0.0229944	0.323899
Schizophrenia	rs187557	C	T	0.0666956	0.0119	2.03e-08	31.4123	-0.000517697	0.0310074	0.986679
Schizophrenia	rs1881046	G	T	0.0507026	0.0092	3.39e-08	30.3728	0.0359633	0.0234989	0.125912
Schizophrenia	rs1901512	T	C	0.058401	0.0094	5.72e-10	38.5997	0.0189	0.0245229	0.44088
Schizophrenia	rs1915019	A	G	0.0570984	0.0098	6.57e-09	33.9466	0.00454832	0.0256722	0.859376
Schizophrenia	rs2053079	A	G	-0.0598986	0.0101	3.01e-09	35.1715	0.0115627	0.026059	0.657251
Schizophrenia	rs2078266	A	G	0.0696007	0.0126	2.94e-08	30.5131	-0.0169577	0.03319	0.609401
Schizophrenia	rs215412	G	A	-0.0577033	0.0091	2.69e-10	40.2085	0.0139791	0.0237382	0.555937
Schizophrenia	rs217336	C	A	0.0503033	0.0087	8.05e-09	33.4314	-0.0249149	0.0224281	0.266621
Schizophrenia	rs2238057	T	G	-0.0835012	0.0087	8.5e-22	92.1185	-0.00488591	0.0224799	0.827939
Schizophrenia	rs2252074	T	G	-0.0685037	0.0088	6.19e-15	60.5986	0.012661	0.0226919	0.576878
Schizophrenia	rs2333321	A	G	0.0712038	0.0105	1.25e-11	45.9862	-0.000803619	0.0276248	0.976792
Schizophrenia	rs2381411	T	C	-0.050399	0.0088	1.25e-08	32.8003	-0.0170458	0.0231637	0.461801
Schizophrenia	rs2455415	C	T	-0.0494949	0.0088	1.69e-08	31.6341	0.00779602	0.0226797	0.731039
Schizophrenia	rs2456020	C	T	0.0815984	0.0102	1.13e-15	63.9975	0.0515562	0.0265768	0.052392
Schizophrenia	rs2514218	C	T	0.0704957	0.0092	1.35e-14	58.7151	-0.00716225	0.0235622	0.76115
Schizophrenia	rs2532240	C	T	0.0608034	0.0091	2.58e-11	44.6451	0.0295219	0.0231317	0.201865
Schizophrenia	rs2710323	T	C	0.0784044	0.0086	1.23e-19	83.116	-0.0283507	0.0221282	0.200122
Schizophrenia	rs2815731	C	A	0.0600033	0.0091	4.39e-11	43.4777	0.0349304	0.023396	0.135435
Schizophrenia	rs2909457	G	A	0.0489997	0.0087	1.48e-08	31.7211	-0.011718	0.0224264	0.601316
Schizophrenia	rs2999392	C	T	-0.0517987	0.0094	3.05e-08	30.3656	0.00744907	0.0242077	0.7583
Schizophrenia	rs308697	C	A	0.0501036	0.0087	8.83e-09	33.1665	-0.0107766	0.0225402	0.632574
Schizophrenia	rs35351411	A	C	-0.0635044	0.0087	2.21e-13	53.2806	0.00183264	0.022379	0.934734
Schizophrenia	rs35734242	T	C	-0.050704	0.0089	1.37e-08	32.4567	-0.0166959	0.0226031	0.460116
Schizophrenia	rs3739118	G	A	0.057004	0.0095	2.36e-09	36.005	0.0270224	0.0246143	0.272278
Schizophrenia	rs3791710	T	C	0.0600033	0.0108	3.02e-08	30.8675	-0.00989491	0.0278378	0.722253
Schizophrenia	rs3795310	C	T	0.0509973	0.0087	5.75e-09	34.3601	0.0278705	0.0225034	0.21553
Schizophrenia	rs3802924	A	C	0.0736036	0.0108	9.58e-12	46.4462	-0.0025467	0.0281541	0.927925
Schizophrenia	rs3814883	C	T	0.0670977	0.0087	1.58e-14	59.4809	-0.0350152	0.0228532	0.125478
Schizophrenia	rs3824451	T	C	-0.0655951	0.0118	2.54e-08	30.9014	-0.0018907	0.0305401	0.950635
Schizophrenia	rs4129585	A	C	0.0749961	0.0087	5.11e-18	74.3087	-0.00419389	0.0224897	0.852068
Schizophrenia	rs4575535	A	G	-0.0557982	0.0096	5.77e-09	33.7829	-0.00269396	0.0251331	0.91464
Schizophrenia	rs4632195	C	T	-0.0471964	0.0086	4.59e-08	30.1177	0.0158343	0.0222848	0.477366
Schizophrenia	rs4636654	G	A	0.0483043	0.0089	4.89e-08	29.4572	0.0477129	0.0229348	0.0374915
Schizophrenia	rs4702	G	A	0.0843044	0.0089	2.79e-21	89.7264	0.00671837	0.0224913	0.765161
Schizophrenia	rs4766428	C	T	-0.0750038	0.0089	3.93e-17	71.0209	0.0410472	0.0290438	0.157572
Schizophrenia	rs4779050	T	G	0.0579953	0.0089	7.27e-11	42.4625	-0.00703981	0.0231615	0.76117
Schizophrenia	rs4812325	G	A	-0.0719042	0.0089	8.96e-16	65.2723	0.03423	0.0230896	0.138212
Schizophrenia	rs4921741	A	G	-0.0559991	0.0098	1.21e-08	32.652	-0.00687263	0.0260059	0.79157
Schizophrenia	rs500102	T	C	0.0517002	0.0088	4.87e-09	34.5159	-0.0312404	0.0230381	0.175089
Schizophrenia	rs505061	C	A	-0.0534957	0.0086	5.8e-10	38.6938	0.00910934	0.022347	0.683545
Schizophrenia	rs56205728	G	A	-0.0630037	0.0097	1.01e-10	42.188	0.00550641	0.0262204	0.833664
Schizophrenia	rs56335113	A	G	0.064701	0.0094	6.02e-12	47.3769	-0.0235881	0.024354	0.332769
Schizophrenia	rs5751191	T	C	-0.0655951	0.0086	3e-14	58.1762	0.0272032	0.0222545	0.221569
Schizophrenia	rs58120505	T	C	0.089603	0.0088	2.24e-24	103.676	-0.0380852	0.0226126	0.0921339
Schizophrenia	rs60135207	G	T	0.0495994	0.0088	1.53e-08	31.7678	-0.0383048	0.0227032	0.0915656
Schizophrenia	rs6125656	G	A	-0.0644959	0.0111	6.29e-09	33.7612	0.0243635	0.0285432	0.393346
Schizophrenia	rs61937595	C	T	0.130098	0.0162	1.15e-15	64.4928	-0.00480736	0.0442586	0.913504
Schizophrenia	rs62018952	T	C	-0.0584027	0.0097	1.94e-09	36.2512	-0.0364023	0.024996	0.145302
Schizophrenia	rs62183855	A	C	0.0660967	0.0111	2.66e-09	35.4579	0.0457988	0.0280849	0.102948
Schizophrenia	rs634940	G	T	-0.0663962	0.0099	1.78e-11	44.9797	-0.00564269	0.0256993	0.82621
Schizophrenia	rs6482437	A	C	-0.0989036	0.0142	3.33e-12	48.5118	-0.0236327	0.0361353	0.513109
Schizophrenia	rs6520064	A	G	-0.0584981	0.0106	3.58e-08	30.456	0.0334289	0.0275625	0.22519
Schizophrenia	rs6538539	G	T	0.0567961	0.0086	4.43e-11	43.6155	-0.0119868	0.0224755	0.593807
Schizophrenia	rs6546857	A	G	-0.0603978	0.0102	2.74e-09	35.0624	-0.0147464	0.0265527	0.578646
Schizophrenia	rs6549963	T	C	0.0483043	0.0088	4.31e-08	30.1305	-0.00956869	0.0228793	0.675782
Schizophrenia	rs6673880	A	G	-0.062301	0.0091	7.2e-12	46.8714	-0.0549749	0.0230809	0.0172268
Schizophrenia	rs6715366	G	A	-0.0540972	0.0097	2.49e-08	31.1033	-0.0166561	0.0251531	0.507852
Schizophrenia	rs6798742	A	G	-0.0610991	0.0093	4.57e-11	43.1622	-0.00929723	0.0241687	0.700474
Schizophrenia	rs6943762	T	C	0.105098	0.0132	1.57e-15	63.3935	0.0302395	0.0333653	0.364769
Schizophrenia	rs6974218	A	C	0.0548953	0.0089	6.8e-10	38.0444	0.0188625	0.0230384	0.412935
Schizophrenia	rs6984242	G	A	0.0546965	0.0087	3.86e-10	39.5258	0.0105689	0.0293399	0.718681
Schizophrenia	rs708228	C	T	-0.0527997	0.0091	6.56e-09	33.6651	0.0149699	0.0248062	0.546194
Schizophrenia	rs7112616	T	C	0.0522034	0.0086	1.52e-09	36.8468	0.0429263	0.0293599	0.143721
Schizophrenia	rs713692	G	A	-0.0566021	0.0095	2.67e-09	35.4991	-0.0532861	0.0244784	0.0294907
Schizophrenia	rs72802868	G	T	0.0691995	0.0096	4.55e-13	51.9593	0.036349	0.0244259	0.136716
Schizophrenia	rs72986630	C	T	-0.112296	0.0179	3.59e-10	39.3568	0.0549631	0.0503175	0.27469
Schizophrenia	rs73229090	C	A	0.102602	0.0142	4.34e-13	52.2075	-0.0803409	0.0352596	0.0226937
Schizophrenia	rs7515363	C	T	0.0535029	0.0089	1.84e-09	36.1388	0.0184931	0.023064	0.42266
Schizophrenia	rs7575796	A	G	0.0963006	0.0172	2.07e-08	31.3474	0.110985	0.0517883	0.0321083
Schizophrenia	rs7634476	A	G	-0.0577033	0.0088	5.46e-11	42.9967	-0.0207077	0.0225636	0.35875
Schizophrenia	rs7647398	C	T	0.0774979	0.0109	1.07e-12	50.5507	-0.00489561	0.0276831	0.859631
Schizophrenia	rs76838079	C	T	-0.0780048	0.0138	1.53e-08	31.951	0.0270526	0.0341121	0.427749
Schizophrenia	rs778371	A	G	-0.0806029	0.0095	1.5e-17	71.9869	0.0266594	0.0244638	0.275824
Schizophrenia	rs7798283	T	G	0.074003	0.0134	3.49e-08	30.4992	0.0151424	0.0329709	0.646045
Schizophrenia	rs7830315	T	C	-0.0478046	0.0086	3.08e-08	30.8989	0.00847863	0.0223238	0.704093
Schizophrenia	rs79210963	T	C	-0.0856015	0.0137	4.14e-10	39.041	0.0618748	0.036449	0.0895882
Schizophrenia	rs79445414	T	C	-0.1234	0.0222	2.8e-08	30.8976	-0.0188875	0.0584612	0.746636
Schizophrenia	rs8055219	G	A	-0.0665031	0.0101	5.69e-11	43.3552	-0.0246126	0.0261315	0.346258
Schizophrenia	rs9304548	C	A	0.0567016	0.01	1.59e-08	32.1508	-0.0236064	0.0262262	0.368063
Schizophrenia	rs9318627	A	C	0.0611986	0.0088	4.35e-12	48.3635	0.0170979	0.0229343	0.455958
Schizophrenia	rs9461916	T	C	-0.0532953	0.0088	1.64e-09	36.6786	0.0333893	0.0226827	0.141016
Schizophrenia	rs9636107	A	G	-0.0698969	0.0086	5.12e-16	66.0569	-0.0366602	0.0223236	0.100546
Schizophrenia	rs9687282	T	G	-0.0525994	0.0091	7.33e-09	33.4102	0.0186726	0.0234871	0.426603
Schizophrenia	rs9876421	C	T	-0.0625033	0.0092	9.19e-12	46.1562	0.0104603	0.0234814	0.655979
Bipolar Disorder	rs10043984	C	T	-0.0593042	0.0108	3.71e-08	30.1525	-0.00764308	0.0255019	0.764401
Bipolar Disorder	rs10255167	G	A	-0.0663962	0.0118	1.6e-08	31.6609	0.040822	0.0319483	0.201337
Bipolar Disorder	rs10737496	C	T	0.0542041	0.0094	7.17e-09	33.2512	-0.0360376	0.022313	0.10629
Bipolar Disorder	rs10866641	T	C	0.0625991	0.0094	2.79e-11	44.3487	-0.0428452	0.0222779	0.0544528
Bipolar Disorder	rs10994415	T	C	-0.118097	0.0174	1.14e-11	46.0657	0.0491014	0.0407369	0.228077
Bipolar Disorder	rs112481526	A	G	-0.0630996	0.0105	1.86e-09	36.1139	-0.00231331	0.0249915	0.92625
Bipolar Disorder	rs113779084	G	A	-0.0754997	0.0102	1.42e-13	54.7886	-0.0235489	0.0247508	0.341382
Bipolar Disorder	rs11764361	A	G	0.0614995	0.0104	3.47e-09	34.9685	-0.042298	0.027669	0.126335
Bipolar Disorder	rs12575685	G	A	-0.0652001	0.0101	1.24e-10	41.6729	-0.0220957	0.0246474	0.37
Bipolar Disorder	rs12668848	G	A	0.057004	0.0095	1.9e-09	36.005	-0.0385296	0.0226114	0.088383
Bipolar Disorder	rs12932628	G	T	-0.0570043	0.0098	6.71e-09	33.8348	-0.0131518	0.0245195	0.591696
Bipolar Disorder	rs13044225	A	G	-0.0546991	0.0095	8.5e-09	33.1522	0.00324565	0.0223426	0.8845
Bipolar Disorder	rs13195402	G	T	0.1364	0.0175	5.75e-15	60.7507	0.0312473	0.0425429	0.46265
Bipolar Disorder	rs1487445	C	T	-0.0741957	0.0093	1.48e-15	63.6489	-0.0308703	0.0224835	0.169747
Bipolar Disorder	rs17183814	G	A	0.102899	0.0185	2.68e-08	30.9373	-0.0473232	0.0438954	0.280993
Bipolar Disorder	rs174592	A	G	-0.072001	0.0097	9.92e-14	55.0977	-0.0165554	0.0235529	0.482115
Bipolar Disorder	rs2126180	G	A	-0.0566021	0.0094	1.62e-09	36.2585	0.00512064	0.0224875	0.819871
Bipolar Disorder	rs2159100	C	T	-0.0780048	0.0098	1.87e-15	63.3564	-0.00994554	0.0235531	0.672835
Bipolar Disorder	rs2273738	C	T	-0.0916987	0.0136	1.63e-11	45.462	-0.0336268	0.032543	0.301461
Bipolar Disorder	rs228768	G	T	0.064401	0.0102	2.83e-10	39.8644	-0.0592543	0.0244838	0.0155145
Bipolar Disorder	rs2336147	T	C	0.067696	0.0093	3.62e-13	52.9859	-0.0274023	0.02213	0.215626
Bipolar Disorder	rs237460	C	T	-0.0553013	0.0094	4.25e-09	34.6111	0.0426679	0.0224674	0.0575516
Bipolar Disorder	rs2693698	A	G	-0.053	0.0094	1.96e-08	31.7904	0.0243618	0.0222731	0.274054
Bipolar Disorder	rs28455634	G	A	0.0627964	0.0099	2.63e-10	40.2345	-0.00593656	0.0241217	0.805598
Bipolar Disorder	rs28565152	G	A	-0.0671018	0.0112	1.96e-09	35.8949	-0.0419313	0.0272247	0.123514
Bipolar Disorder	rs2953928	G	A	-0.116096	0.02	6.25e-09	33.6955	-0.00905328	0.0500009	0.856319
Bipolar Disorder	rs35306827	G	A	0.0659001	0.0112	3.56e-09	34.6207	-0.0125169	0.0266528	0.638621
Bipolar Disorder	rs35958438	G	A	0.0642041	0.0117	3.83e-08	30.113	0.0165911	0.0269199	0.537688
Bipolar Disorder	rs41315395	C	A	-0.0719042	0.0127	1.48e-08	32.0554	-0.038302	0.0302298	0.205146
Bipolar Disorder	rs4447398	A	C	0.0821973	0.0138	2.61e-09	35.4778	0.0240452	0.0326951	0.462073
Bipolar Disorder	rs4619651	G	A	0.0660967	0.0101	4.78e-11	42.8269	0.0305599	0.024027	0.20341
Bipolar Disorder	rs4790841	C	T	-0.0729041	0.0132	3.14e-08	30.5039	-0.062461	0.0310839	0.0444912
Bipolar Disorder	rs5758064	T	C	0.0524027	0.0093	2.01e-08	31.7498	-0.0248729	0.0227579	0.274421
Bipolar Disorder	rs61554907	G	T	-0.0868005	0.0154	1.64e-08	31.769	0.00429967	0.0359125	0.9047
Bipolar Disorder	rs62581014	C	T	-0.0652001	0.0117	2.77e-08	31.0545	0.0227677	0.0280879	0.417603
Bipolar Disorder	rs67712855	T	G	0.067696	0.0103	4.22e-11	43.1968	-0.0220125	0.0242024	0.363079
Bipolar Disorder	rs6887473	G	A	0.0603046	0.0105	8.81e-09	32.9854	-0.038394	0.0255833	0.133423
Bipolar Disorder	rs6946056	A	C	-0.0532004	0.0097	3.66e-08	30.0806	0.0131928	0.0227882	0.562636
Bipolar Disorder	rs6954854	G	A	0.0582972	0.0094	5.94e-10	38.4627	-0.00349916	0.0225179	0.87651
Bipolar Disorder	rs696366	C	A	0.0515957	0.0094	4.46e-08	30.1281	0.0397874	0.0223791	0.0754229
Bipolar Disorder	rs6992333	A	G	-0.060196	0.01	1.62e-09	36.2355	0.0150709	0.0226985	0.506716
Bipolar Disorder	rs7108878	T	G	-0.081004	0.0147	3.61e-08	30.3654	-0.0202492	0.0421426	0.630877
Bipolar Disorder	rs7201930	T	C	-0.0586042	0.0104	1.89e-08	31.7534	-0.0135961	0.0239334	0.569979
Bipolar Disorder	rs748455	T	C	0.0674998	0.0103	5.01e-11	42.9467	0.00156934	0.0242047	0.948304
Bipolar Disorder	rs7707252	A	G	-0.0571949	0.0104	3.64e-08	30.2446	0.0233479	0.0254623	0.359165
Bipolar Disorder	rs9834970	T	C	-0.0830012	0.0093	6.63e-19	79.6532	-0.00653939	0.0223687	0.770022
Panic Disorder	rs112586150	A	G	0.457697	0.0981	3.1e-06	21.768	-0.0900908	0.0765325	0.239133
Panic Disorder	rs144783209	T	G	0.531998	0.1105	1.47e-06	23.179	0.0448673	0.0748639	0.548961
Panic Disorder	rs1912779	T	G	0.3298	0.0682	1.32e-06	23.3847	0.0711782	0.0390408	0.0682772
Panic Disorder	rs41280169	T	C	0.505497	0.1013	6e-07	24.9011	0.132544	0.0679076	0.050958
Panic Disorder	rs55888696	A	C	0.786401	0.1569	5.35e-07	25.1213	-0.0381884	0.100362	0.703569
Panic Disorder	rs72737735	T	C	0.462998	0.0994	3.23e-06	21.6963	-0.0522907	0.0607478	0.389357
Panic Disorder	rs77338525	T	C	0.581098	0.1163	5.83e-07	24.9654	-0.0776206	0.074393	0.29677
Panic Disorder	rs79918695	T	C	-0.3384	0.0681	6.83e-07	24.6926	0.0510623	0.0503173	0.310199

## Sheet: Table 4
Supplementary Table 4 Single SNP analysis for the causal association between psychiatric disorders and non-GBM
				Psychiatric disorders				non-GBM
Exposure	SNP	Effect allele	Other allele	Beta	Standard error	P-value	F statistics	Beta	Standard error	P-value
Autistic Spectrum Disorder	rs78653484	T	C	0.83837	0.0385	4.675e-06	474.187	-0.0772281	0.0677834	0.254563
Autistic Spectrum Disorder	rs78058104	A	G	1.20671	0.0397	2.221e-06	923.9	-0.0812077	0.0693179	0.241387
Autistic Spectrum Disorder	rs644552	A	G	1.17281	0.0346	4.211e-06	1148.96	-0.0788371	0.0544481	0.147637
Autistic Spectrum Disorder	rs910805	A	G	0.90874	0.016	2.041e-09	3225.81	-0.0502062	0.028305	0.076103
Autistic Spectrum Disorder	rs16879023	A	G	0.90865	0.0201	1.765e-06	2043.62	-0.0439745	0.033885	0.194371
Autistic Spectrum Disorder	rs4750990	T	C	0.93417	0.0141	1.371e-06	4389.49	0.0341233	0.0250996	0.173984
Autistic Spectrum Disorder	rs1452075	T	C	1.08405	0.0155	2.069e-07	4891.42	-0.0368343	0.0268181	0.169601
Autistic Spectrum Disorder	rs9366877	A	G	1.0709	0.0139	9.053e-07	5935.65	0.0344678	0.0240534	0.151867
Autistic Spectrum Disorder	rs2391769	A	G	0.92598	0.0145	1.135e-07	4078.19	0.0271246	0.0250713	0.279299
Autistic Spectrum Disorder	rs144911765	T	C	0.82688	0.0403	2.364e-06	420.993	0.0216023	0.0763427	0.777204
Autistic Spectrum Disorder	rs78827416	A	G	1.1394	0.0266	9e-07	1834.8	-0.0256502	0.0460859	0.577819
Autistic Spectrum Disorder	rs10110094	A	G	1.09494	0.0191	2.05e-06	3286.35	0.0214759	0.0349023	0.538347
Autistic Spectrum Disorder	rs9389208	T	C	1.06951	0.0144	3.121e-06	5516.26	-0.019897	0.0249724	0.425591
Autistic Spectrum Disorder	rs6701243	A	C	1.07627	0.0144	3.074e-07	5586.21	0.0185343	0.0249535	0.457632
Autistic Spectrum Disorder	rs11787216	T	C	0.93314	0.0147	2.587e-06	4029.57	-0.00179492	0.0250451	0.942867
Autistic Spectrum Disorder	rs77691144	T	C	0.81269	0.0435	1.91e-06	349.037	-3.84917e-05	0.0815543	0.999623
Autistic Spectrum Disorder	rs4916723	A	C	0.92515	0.0138	1.807e-08	4494.34	-0.00205034	0.0246994	0.933842
Autistic Spectrum Disorder	rs79940520	A	G	0.90901	0.0207	4.26e-06	1928.4	-0.00201059	0.0345824	0.953638
Autistic Spectrum Disorder	rs2224274	T	C	1.07358	0.0138	2.858e-07	6052.16	0.0037987	0.0241742	0.875136
Autistic Spectrum Disorder	rs35404050	T	C	1.08796	0.0176	1.606e-06	3821.21	0.0101303	0.0290582	0.727375
Autistic Spectrum Disorder	rs45595836	T	C	1.14912	0.0272	3.131e-07	1784.81	0.0112206	0.0533096	0.833294
Autistic Spectrum Disorder	rs7783557	T	C	1.0693	0.0146	4.363e-06	5364.06	-0.0122044	0.0248707	0.62363
Autistic Spectrum Disorder	rs11185408	A	G	0.93361	0.0138	6.983e-07	4576.91	0.0151849	0.0239332	0.525775
Autistic Spectrum Disorder	rs28729902	A	G	0.91952	0.0178	2.345e-06	2668.59	-0.0214226	0.0308967	0.488083
Autistic Spectrum Disorder	rs6692705	A	G	1.0678	0.0141	3.263e-06	5735.11	-0.0272433	0.0244887	0.265929
Autistic Spectrum Disorder	rs112635299	T	G	1.24732	0.0432	3.044e-07	833.659	0.046154	0.0881377	0.600516
Autistic Spectrum Disorder	rs325485	A	G	1.07552	0.0143	3.254e-07	5656.72	-0.0492733	0.0244102	0.0435334
Autistic Spectrum Disorder	rs149923766	T	G	0.78875	0.0484	9.612e-07	265.576	-0.036172	0.0820179	0.659195
Autistic Spectrum Disorder	rs76397219	A	G	0.8691	0.0303	3.566e-06	822.724	-0.0593804	0.0533126	0.265358
Major Depression Disorder	rs10789214	T	C	0.0193	0.0035	4.442e-08	30.4073	-0.04421	0.0242485	0.0682719
Major Depression Disorder	rs6783233	T	C	0.0218	0.0039	2.903e-08	31.2452	-0.0471106	0.0277573	0.0896521
Major Depression Disorder	rs79924686	T	C	-0.0597	0.0107	2.281e-08	31.1301	-0.120978	0.0717212	0.0916454
Major Depression Disorder	rs113188507	A	G	0.0221	0.0039	1.871e-08	32.1111	-0.0349342	0.0265873	0.188865
Major Depression Disorder	rs7659414	A	C	-0.0201	0.0035	1.204e-08	32.9804	-0.0292595	0.024258	0.227748
Major Depression Disorder	rs56887639	A	G	-0.0278	0.0039	1.506e-12	50.8113	-0.0390389	0.0265606	0.141615
Major Depression Disorder	rs35553410	T	C	-0.0244	0.004	1.417e-09	37.21	-0.0332613	0.0278461	0.232294
Major Depression Disorder	rs10817969	T	G	0.0261	0.0039	3.108e-11	44.787	0.0327977	0.0358513	0.360283
Major Depression Disorder	rs34488670	T	C	-0.0252	0.0043	6.033e-09	34.3451	-0.0303481	0.0289931	0.295222
Major Depression Disorder	rs1409379	T	C	0.0249	0.0041	1.671e-09	36.8834	-0.0278414	0.0283533	0.326127
Major Depression Disorder	rs7030813	T	C	0.0253	0.0036	3.074e-12	49.3897	-0.0275405	0.0249277	0.269241
Major Depression Disorder	rs7837935	T	G	-0.0292	0.0049	3.343e-09	35.5119	-0.0300852	0.0343182	0.380675
Major Depression Disorder	rs10913112	T	C	-0.0264	0.0036	3.4e-13	53.7778	0.0267647	0.025126	0.286777
Major Depression Disorder	rs1890946	T	C	-0.0235	0.0035	2.68e-11	45.0816	-0.0235786	0.0239003	0.323868
Major Depression Disorder	rs1448938	A	G	0.0214	0.0035	1.297e-09	37.3845	0.019008	0.0243352	0.434749
Major Depression Disorder	rs7932640	T	C	0.0281	0.0035	1.62e-15	64.458	0.0231033	0.0243195	0.342116
Major Depression Disorder	rs8037355	T	C	-0.0233	0.0035	3.936e-11	44.3176	0.0184953	0.0241746	0.444227
Major Depression Disorder	rs1568452	T	C	0.0248	0.0036	8.118e-12	47.4568	-0.0195588	0.0243804	0.422417
Major Depression Disorder	rs9592461	A	G	0.0216	0.0035	9.1e-10	38.0865	0.0160991	0.0236552	0.496142
Major Depression Disorder	rs7241572	A	G	0.028	0.0044	2.698e-10	40.4959	-0.0208651	0.0310367	0.501411
Major Depression Disorder	rs12967855	A	G	0.0265	0.0037	1.18e-12	51.2966	0.0190038	0.0256842	0.459359
Major Depression Disorder	rs1021363	A	G	0.0303	0.0037	4.406e-16	67.0628	0.0212314	0.0249284	0.394384
Major Depression Disorder	rs5995992	T	C	-0.0266	0.0039	1.3e-11	46.5194	-0.0182878	0.0267868	0.494786
Major Depression Disorder	rs1343605	A	C	0.0313	0.0036	6.229e-18	75.5934	0.0213034	0.0246489	0.387438
Major Depression Disorder	rs78337797	T	G	0.0306	0.0055	3.365e-08	30.954	0.0179982	0.0395115	0.648737
Major Depression Disorder	rs11135349	A	C	-0.0295	0.0035	6.042e-17	71.0408	-0.0148769	0.0245492	0.544513
Major Depression Disorder	rs10774600	T	C	-0.0267	0.0048	3.387e-08	30.9414	-0.0114008	0.033787	0.735792
Major Depression Disorder	rs1045430	T	G	-0.0253	0.0035	7.308e-13	52.2522	-0.0103471	0.0239128	0.665231
Major Depression Disorder	rs1466887	T	C	-0.0199	0.0036	4.118e-08	30.5563	0.00711823	0.0243456	0.769994
Major Depression Disorder	rs7685686	A	G	0.0202	0.0036	2.571e-08	31.4846	0.00637442	0.0243059	0.793123
Major Depression Disorder	rs2043539	A	G	0.0273	0.0035	9.893e-15	60.84	-0.00767733	0.0241548	0.750608
Major Depression Disorder	rs1226412	T	C	0.0256	0.0043	3.459e-09	35.444	-0.00543755	0.0293843	0.85319
Major Depression Disorder	rs10149470	A	G	-0.0267	0.0035	3.718e-14	58.1951	-0.00540291	0.0238608	0.820864
Major Depression Disorder	rs58104186	A	G	0.0237	0.0035	1.819e-11	45.8522	-0.00425847	0.0242196	0.86043
Major Depression Disorder	rs3793577	A	G	-0.0229	0.0035	8.411e-11	42.809	-0.00403476	0.0242881	0.868062
Major Depression Disorder	rs725616	T	C	0.0204	0.0036	1.871e-08	32.1111	0.00347241	0.0246957	0.88818
Major Depression Disorder	rs3823624	T	C	0.0272	0.0045	1.992e-09	36.5353	0.00140246	0.0298426	0.962517
Major Depression Disorder	rs60157091	T	C	0.02	0.0035	1.421e-08	32.6531	-0.00094116	0.0240679	0.968807
Major Depression Disorder	rs33431	T	C	0.0198	0.0036	4.812e-08	30.25	0.000303887	0.0246168	0.990151
Major Depression Disorder	rs45510091	A	G	0.0448	0.008	1.826e-08	31.36	-0.0119734	0.0546995	0.826732
Major Depression Disorder	rs57344483	A	G	-0.038	0.0068	1.818e-08	31.2284	0.0105838	0.0452376	0.815015
Major Depression Disorder	rs2568958	A	G	0.0373	0.0036	8.473e-25	107.353	0.0130968	0.0246758	0.595589
Major Depression Disorder	rs1152578	T	C	-0.0218	0.0035	6.363e-10	38.7951	0.0113558	0.0241765	0.638566
Major Depression Disorder	rs301799	T	C	-0.025	0.0035	1.356e-12	51.0204	-0.0156676	0.0240761	0.515206
Major Depression Disorder	rs7585722	T	C	-0.0269	0.0048	2.675e-08	31.4067	0.0175585	0.0310283	0.57147
Major Depression Disorder	rs9545360	A	C	-0.0271	0.0046	5.021e-09	34.7075	-0.0194985	0.031471	0.53554
Major Depression Disorder	rs61902811	A	G	-0.0257	0.0036	1.395e-12	50.9637	-0.0215468	0.0248633	0.386155
Major Depression Disorder	rs2509805	T	C	0.022	0.0038	9.17e-09	33.518	-0.0195592	0.0334816	0.5591
Major Depression Disorder	rs11579246	A	G	0.0381	0.0061	5.706e-10	39.0113	-0.0349939	0.0403541	0.385849
Major Depression Disorder	rs1095626	T	C	-0.0264	0.0035	7.131e-14	56.8947	0.0243674	0.0241407	0.312787
Major Depression Disorder	rs3099439	T	C	-0.0276	0.0035	5.049e-15	62.1845	-0.0267029	0.0356234	0.453503
Major Depression Disorder	rs75581564	A	G	0.0301	0.0054	3.172e-08	31.0703	0.0306136	0.0381423	0.422196
Major Depression Disorder	rs17641524	T	C	-0.032	0.0043	1.522e-13	55.3813	-0.0334761	0.0295591	0.257418
Major Depression Disorder	rs1002656	T	C	-0.0266	0.0038	3.739e-12	49	-0.0291015	0.0259723	0.262509
Major Depression Disorder	rs997934	T	C	0.0198	0.0036	4.812e-08	30.25	-0.0222668	0.0268397	0.406753
Major Depression Disorder	rs198457	T	C	-0.0292	0.0046	2.986e-10	40.2949	-0.0339051	0.0315799	0.28299
Major Depression Disorder	rs61990288	A	G	-0.026	0.0035	1.681e-13	55.1837	-0.0315739	0.0242768	0.193402
Major Depression Disorder	rs3213572	A	G	0.0217	0.0035	7.612e-10	38.44	0.0274574	0.0239815	0.252234
Major Depression Disorder	rs7200826	T	C	0.028	0.004	3.739e-12	49	0.0360216	0.0271984	0.18537
Major Depression Disorder	rs4772087	T	C	0.0227	0.0036	3.911e-10	39.76	0.0361587	0.0248683	0.145945
Major Depression Disorder	rs62188629	A	G	0.0236	0.0038	7.127e-10	38.5706	0.0445157	0.0257915	0.0843505
Major Depression Disorder	rs56314503	T	G	-0.0254	0.004	2.945e-10	40.3225	0.0481374	0.027578	0.0808979
Major Depression Disorder	rs30266	A	G	0.0308	0.0037	1.445e-16	69.2944	0.0618642	0.0254205	0.0149479
Major Depression Disorder	rs200949	A	G	0.048	0.0053	2.525e-19	82.0221	-0.107443	0.0383175	0.00504706
Major Depression Disorder	rs34937911	T	C	0.0304	0.0055	4.13e-08	30.5507	-0.0933552	0.0378758	0.0137101
Schizophrenia	rs10035564	A	G	-0.0668024	0.0092	4.38e-13	52.724	-0.0280177	0.0254226	0.270427
Schizophrenia	rs10086619	A	G	-0.0722052	0.0116	4.97e-10	38.7454	0.005131	0.032317	0.873849
Schizophrenia	rs10108980	C	T	-0.0628014	0.0106	2.73e-09	35.1016	-0.0420407	0.0298131	0.158498
Schizophrenia	rs10117	G	A	0.0549994	0.0088	4.66e-10	39.0617	-0.0389017	0.0244133	0.111056
Schizophrenia	rs10861176	G	A	-0.0555021	0.0098	1.59e-08	32.075	0.0197332	0.0272044	0.468228
Schizophrenia	rs11027839	A	C	-0.0515038	0.0086	2.4e-09	35.866	0.0236868	0.0238	0.319618
Schizophrenia	rs11136325	G	A	0.0537967	0.0091	3.05e-09	34.9484	0.0504071	0.0256549	0.0494357
Schizophrenia	rs11165867	C	T	-0.0743034	0.0116	1.3e-10	41.03	-0.0500288	0.0324666	0.123333
Schizophrenia	rs11191580	T	C	0.131703	0.0155	1.77e-17	72.199	0.0571757	0.0420675	0.174101
Schizophrenia	rs11210892	G	A	0.0635005	0.0091	2.68e-12	48.6935	0.0822749	0.0253498	0.00117208
Schizophrenia	rs11223774	A	G	0.0524976	0.0094	2.74e-08	31.1905	-0.0196475	0.0264774	0.458057
Schizophrenia	rs113264400	T	C	-0.112296	0.0202	2.87e-08	30.9046	-0.0505353	0.0581579	0.384884
Schizophrenia	rs11534045	G	A	0.0627964	0.0093	1.4e-11	45.5935	0.0111768	0.0257665	0.664454
Schizophrenia	rs11664298	G	A	-0.0773995	0.0108	8.94e-13	51.3605	0.0236467	0.0302834	0.434893
Schizophrenia	rs11693094	C	T	0.054403	0.0087	4.29e-10	39.1027	-0.0134468	0.0241837	0.578192
Schizophrenia	rs117178087	C	T	0.0964005	0.0177	4.89e-08	29.6628	-0.0137595	0.0484757	0.776531
Schizophrenia	rs11941714	G	A	0.0515957	0.0093	3.07e-08	30.7795	0.0305182	0.0264956	0.249395
Schizophrenia	rs12129573	C	A	-0.0777994	0.0089	2.28e-18	76.4139	-0.015118	0.0246372	0.539463
Schizophrenia	rs12151767	G	A	0.0611045	0.0086	1.31e-12	50.4835	0.00390968	0.0238004	0.869519
Schizophrenia	rs12285419	C	A	-0.0849045	0.011	1.05e-14	59.5767	0.00394774	0.0314714	0.900176
Schizophrenia	rs12293670	A	G	0.0704957	0.0092	1.56e-14	58.7151	0.000350376	0.0254049	0.988996
Schizophrenia	rs12489270	T	C	-0.0579046	0.0089	7.47e-11	42.3298	-0.0380383	0.0245875	0.12185
Schizophrenia	rs12652777	T	C	0.0487997	0.0086	1.52e-08	32.1986	-0.00674675	0.0238605	0.777362
Schizophrenia	rs12712510	T	C	0.0574006	0.0087	5.14e-11	43.5306	0.02689	0.0241249	0.265014
Schizophrenia	rs12771371	G	A	0.0524027	0.0093	1.94e-08	31.7498	0.00994577	0.0260283	0.702377
Schizophrenia	rs12833624	C	T	-0.0501992	0.009	2.77e-08	31.1106	-0.0414502	0.0250614	0.0981385
Schizophrenia	rs12883788	C	T	-0.0613011	0.0087	1.86e-12	49.6476	-0.0628829	0.0241106	0.00910467
Schizophrenia	rs13016542	T	C	0.0883039	0.0129	8.28e-12	46.8576	-0.00883109	0.0365026	0.808834
Schizophrenia	rs13107325	C	T	-0.158703	0.0168	2.9e-21	89.238	-0.0834381	0.0478217	0.081024
Schizophrenia	rs13195636	A	C	0.210504	0.0159	6.55e-40	175.278	0.150772	0.0434574	0.000521588
Schizophrenia	rs13233308	C	T	0.0487044	0.0086	1.75e-08	32.0731	0.0137633	0.0238519	0.563919
Schizophrenia	rs132582	C	T	0.0509973	0.0086	3.26e-09	35.1639	0.0460789	0.0241111	0.0559906
Schizophrenia	rs1430894	C	T	-0.0532953	0.0086	6.15e-10	38.4044	-0.0465736	0.0238272	0.0506259
Schizophrenia	rs145071536	T	C	-0.0851005	0.012	1.62e-12	50.2923	0.0030007	0.0342984	0.930284
Schizophrenia	rs1451488	A	G	-0.0708947	0.0087	4.47e-16	66.4032	-0.0523333	0.0242902	0.0312006
Schizophrenia	rs149165	T	G	0.0481995	0.0087	3.01e-08	30.6935	-0.000336256	0.0239558	0.988801
Schizophrenia	rs1593304	A	G	-0.0641013	0.0111	7.45e-09	33.3494	-0.0410365	0.0309792	0.185289
Schizophrenia	rs1604060	A	G	-0.0772051	0.014	3.24e-08	30.4113	-0.00934265	0.0379143	0.805361
Schizophrenia	rs167924	A	G	-0.0501992	0.009	2.34e-08	31.1106	-0.0133966	0.0249806	0.591766
Schizophrenia	rs16851048	T	C	-0.0744973	0.0107	4.15e-12	48.4745	-0.0218274	0.0300436	0.467518
Schizophrenia	rs16867571	A	G	0.0657035	0.0104	2.68e-10	39.9126	-0.00901772	0.0283543	0.750457
Schizophrenia	rs17194490	G	T	-0.0781994	0.0116	1.8e-11	45.4455	-0.0603132	0.0322063	0.0611083
Schizophrenia	rs1727302	G	A	0.0736036	0.0098	4.92e-14	56.4086	0.0530467	0.027348	0.0524175
Schizophrenia	rs17731	G	A	-0.0523992	0.0089	4.37e-09	34.6632	-0.00597562	0.0245919	0.808012
Schizophrenia	rs187557	C	T	0.0666956	0.0119	2.03e-08	31.4123	0.00681334	0.0331299	0.83706
Schizophrenia	rs1881046	G	T	0.0507026	0.0092	3.39e-08	30.3728	0.0288067	0.025197	0.252931
Schizophrenia	rs1901512	T	C	0.058401	0.0094	5.72e-10	38.5997	0.0357811	0.0261901	0.171875
Schizophrenia	rs1915019	A	G	0.0570984	0.0098	6.57e-09	33.9466	0.0435015	0.0273507	0.11172
Schizophrenia	rs2053079	A	G	-0.0598986	0.0101	3.01e-09	35.1715	-0.00558865	0.0279267	0.841388
Schizophrenia	rs2078266	A	G	0.0696007	0.0126	2.94e-08	30.5131	-0.0830751	0.0360108	0.0210575
Schizophrenia	rs215412	G	A	-0.0577033	0.0091	2.69e-10	40.2085	-0.0417661	0.0253433	0.09935
Schizophrenia	rs217336	C	A	0.0503033	0.0087	8.05e-09	33.4314	-0.0193039	0.0240678	0.422518
Schizophrenia	rs2238057	T	G	-0.0835012	0.0087	8.5e-22	92.1185	0.0378005	0.0241605	0.117687
Schizophrenia	rs2252074	T	G	-0.0685037	0.0088	6.19e-15	60.5986	0.0764965	0.0244248	0.00173668
Schizophrenia	rs2333321	A	G	0.0712038	0.0105	1.25e-11	45.9862	0.028296	0.029655	0.339996
Schizophrenia	rs2381411	T	C	-0.050399	0.0088	1.25e-08	32.8003	-0.000389142	0.0248709	0.987516
Schizophrenia	rs2455415	C	T	-0.0494949	0.0088	1.69e-08	31.6341	0.0112239	0.0243334	0.644615
Schizophrenia	rs2456020	C	T	0.0815984	0.0102	1.13e-15	63.9975	-0.0455523	0.0281622	0.105771
Schizophrenia	rs2514218	C	T	0.0704957	0.0092	1.35e-14	58.7151	0.0157114	0.0251773	0.532606
Schizophrenia	rs2532240	C	T	0.0608034	0.0091	2.58e-11	44.6451	0.028903	0.024564	0.239338
Schizophrenia	rs2710323	T	C	0.0784044	0.0086	1.23e-19	83.116	0.0162797	0.0237252	0.492602
Schizophrenia	rs2815731	C	A	0.0600033	0.0091	4.39e-11	43.4777	0.0692968	0.0251116	0.00578803
Schizophrenia	rs2909457	G	A	0.0489997	0.0087	1.48e-08	31.7211	-0.0344876	0.0241207	0.152776
Schizophrenia	rs2999392	C	T	-0.0517987	0.0094	3.05e-08	30.3656	0.0276439	0.0259583	0.286906
Schizophrenia	rs308697	C	A	0.0501036	0.0087	8.83e-09	33.1665	-0.0263092	0.0241917	0.276803
Schizophrenia	rs35351411	A	C	-0.0635044	0.0087	2.21e-13	53.2806	-0.00463003	0.0239382	0.846633
Schizophrenia	rs35734242	T	C	-0.050704	0.0089	1.37e-08	32.4567	0.0238669	0.0243672	0.32735
Schizophrenia	rs3739118	G	A	0.057004	0.0095	2.36e-09	36.005	-0.0334147	0.0263242	0.204315
Schizophrenia	rs3791710	T	C	0.0600033	0.0108	3.02e-08	30.8675	0.012721	0.0299896	0.671435
Schizophrenia	rs3795310	C	T	0.0509973	0.0087	5.75e-09	34.3601	-0.0156405	0.0240788	0.51598
Schizophrenia	rs3802924	A	C	0.0736036	0.0108	9.58e-12	46.4462	-0.00467805	0.0302452	0.877081
Schizophrenia	rs3814883	C	T	0.0670977	0.0087	1.58e-14	59.4809	0.0341803	0.0246015	0.164724
Schizophrenia	rs3824451	T	C	-0.0655951	0.0118	2.54e-08	30.9014	0.0137928	0.0327497	0.67364
Schizophrenia	rs4129585	A	C	0.0749961	0.0087	5.11e-18	74.3087	0.015265	0.0239997	0.524744
Schizophrenia	rs4575535	A	G	-0.0557982	0.0096	5.77e-09	33.7829	0.0362783	0.0273346	0.184445
Schizophrenia	rs4632195	C	T	-0.0471964	0.0086	4.59e-08	30.1177	-0.00778682	0.0239418	0.745
Schizophrenia	rs4636654	G	A	0.0483043	0.0089	4.89e-08	29.4572	0.0294877	0.0246964	0.232474
Schizophrenia	rs4702	G	A	0.0843044	0.0089	2.79e-21	89.7264	-0.0281186	0.0241253	0.243806
Schizophrenia	rs4766428	C	T	-0.0750038	0.0089	3.93e-17	71.0209	-0.0269392	0.0321912	0.402678
Schizophrenia	rs4779050	T	G	0.0579953	0.0089	7.27e-11	42.4625	0.0238397	0.0247363	0.335169
Schizophrenia	rs4812325	G	A	-0.0719042	0.0089	8.96e-16	65.2723	0.00660064	0.0248398	0.790448
Schizophrenia	rs4921741	A	G	-0.0559991	0.0098	1.21e-08	32.652	-0.0105859	0.0278983	0.704356
Schizophrenia	rs500102	T	C	0.0517002	0.0088	4.87e-09	34.5159	-0.0431668	0.0248756	0.0826866
Schizophrenia	rs505061	C	A	-0.0534957	0.0086	5.8e-10	38.6938	0.0310362	0.0239215	0.194488
Schizophrenia	rs56205728	G	A	-0.0630037	0.0097	1.01e-10	42.188	-0.0464817	0.027959	0.0964136
Schizophrenia	rs56335113	A	G	0.064701	0.0094	6.02e-12	47.3769	-0.00671059	0.0261374	0.797377
Schizophrenia	rs5751191	T	C	-0.0655951	0.0086	3e-14	58.1762	0.0260392	0.0238868	0.275666
Schizophrenia	rs58120505	T	C	0.089603	0.0088	2.24e-24	103.676	-0.0225723	0.0241757	0.35047
Schizophrenia	rs60135207	G	T	0.0495994	0.0088	1.53e-08	31.7678	0.0140179	0.0243148	0.564265
Schizophrenia	rs6125656	G	A	-0.0644959	0.0111	6.29e-09	33.7612	0.012781	0.0305599	0.675781
Schizophrenia	rs61937595	C	T	0.130098	0.0162	1.15e-15	64.4928	0.0582308	0.0476781	0.22196
Schizophrenia	rs62018952	T	C	-0.0584027	0.0097	1.94e-09	36.2512	-0.0511509	0.0267361	0.0557251
Schizophrenia	rs62183855	A	C	0.0660967	0.0111	2.66e-09	35.4579	-0.033896	0.0299188	0.257242
Schizophrenia	rs634940	G	T	-0.0663962	0.0099	1.78e-11	44.9797	-0.00332574	0.027544	0.903895
Schizophrenia	rs6482437	A	C	-0.0989036	0.0142	3.33e-12	48.5118	0.00706868	0.0385496	0.854511
Schizophrenia	rs6520064	A	G	-0.0584981	0.0106	3.58e-08	30.456	-0.0196608	0.0293632	0.50313
Schizophrenia	rs6538539	G	T	0.0567961	0.0086	4.43e-11	43.6155	0.0106668	0.0239475	0.656013
Schizophrenia	rs6546857	A	G	-0.0603978	0.0102	2.74e-09	35.0624	-0.05264	0.028465	0.0644164
Schizophrenia	rs6549963	T	C	0.0483043	0.0088	4.31e-08	30.1305	0.0125078	0.024666	0.612095
Schizophrenia	rs6673880	A	G	-0.062301	0.0091	7.2e-12	46.8714	-0.0175015	0.0249097	0.482308
Schizophrenia	rs6715366	G	A	-0.0540972	0.0097	2.49e-08	31.1033	0.0244128	0.0271383	0.368348
Schizophrenia	rs6798742	A	G	-0.0610991	0.0093	4.57e-11	43.1622	0.0569337	0.026024	0.0286886
Schizophrenia	rs6943762	T	C	0.105098	0.0132	1.57e-15	63.3935	0.000431038	0.0358381	0.990404
Schizophrenia	rs6974218	A	C	0.0548953	0.0089	6.8e-10	38.0444	0.00851027	0.0247296	0.730747
Schizophrenia	rs6984242	G	A	0.0546965	0.0087	3.86e-10	39.5258	0.0518454	0.032862	0.114642
Schizophrenia	rs708228	C	T	-0.0527997	0.0091	6.56e-09	33.6651	-0.0102102	0.0265906	0.700995
Schizophrenia	rs7112616	T	C	0.0522034	0.0086	1.52e-09	36.8468	-0.024307	0.0330307	0.461797
Schizophrenia	rs713692	G	A	-0.0566021	0.0095	2.67e-09	35.4991	0.0410483	0.0259859	0.11419
Schizophrenia	rs72802868	G	T	0.0691995	0.0096	4.55e-13	51.9593	0.0940343	0.0263438	0.000357658
Schizophrenia	rs72986630	C	T	-0.112296	0.0179	3.59e-10	39.3568	0.0296402	0.0550107	0.590019
Schizophrenia	rs73229090	C	A	0.102602	0.0142	4.34e-13	52.2075	0.0149748	0.0382413	0.695364
Schizophrenia	rs7515363	C	T	0.0535029	0.0089	1.84e-09	36.1388	0.0383251	0.0247085	0.12088
Schizophrenia	rs7575796	A	G	0.0963006	0.0172	2.07e-08	31.3474	0.0384905	0.0545781	0.480663
Schizophrenia	rs7634476	A	G	-0.0577033	0.0088	5.46e-11	42.9967	0.0111529	0.0242573	0.645678
Schizophrenia	rs7647398	C	T	0.0774979	0.0109	1.07e-12	50.5507	0.0124492	0.0296799	0.674887
Schizophrenia	rs76838079	C	T	-0.0780048	0.0138	1.53e-08	31.951	-0.0858966	0.0362786	0.0178993
Schizophrenia	rs778371	A	G	-0.0806029	0.0095	1.5e-17	71.9869	0.050893	0.0263685	0.0535983
Schizophrenia	rs7798283	T	G	0.074003	0.0134	3.49e-08	30.4992	0.0140861	0.0353478	0.690261
Schizophrenia	rs7830315	T	C	-0.0478046	0.0086	3.08e-08	30.8989	-0.024431	0.0240695	0.310098
Schizophrenia	rs79210963	T	C	-0.0856015	0.0137	4.14e-10	39.041	0.025185	0.0390237	0.518683
Schizophrenia	rs79445414	T	C	-0.1234	0.0222	2.8e-08	30.8976	0.0620606	0.0632999	0.326878
Schizophrenia	rs8055219	G	A	-0.0665031	0.0101	5.69e-11	43.3552	0.0380942	0.0280882	0.175024
Schizophrenia	rs9304548	C	A	0.0567016	0.01	1.59e-08	32.1508	-0.03531	0.0281868	0.210309
Schizophrenia	rs9318627	A	C	0.0611986	0.0088	4.35e-12	48.3635	0.00416641	0.0246398	0.865724
Schizophrenia	rs9461916	T	C	-0.0532953	0.0088	1.64e-09	36.6786	-0.00401776	0.0244169	0.869299
Schizophrenia	rs9636107	A	G	-0.0698969	0.0086	5.12e-16	66.0569	-0.0285234	0.0238777	0.232258
Schizophrenia	rs9687282	T	G	-0.0525994	0.0091	7.33e-09	33.4102	0.0279413	0.0253028	0.269474
Schizophrenia	rs9876421	C	T	-0.0625033	0.0092	9.19e-12	46.1562	0.0426073	0.0253102	0.0922971
Bipolar Disorder	rs10043984	C	T	-0.0593042	0.0108	3.71e-08	30.1525	-0.0037337	0.0273683	0.891486
Bipolar Disorder	rs10255167	G	A	-0.0663962	0.0118	1.6e-08	31.6609	-0.048637	0.0353752	0.169165
Bipolar Disorder	rs10737496	C	T	0.0542041	0.0094	7.17e-09	33.2512	-0.0537171	0.0239349	0.0248129
Bipolar Disorder	rs10866641	T	C	0.0625991	0.0094	2.79e-11	44.3487	0.00315534	0.0241101	0.895877
Bipolar Disorder	rs10994415	T	C	-0.118097	0.0174	1.14e-11	46.0657	0.0215136	0.0437203	0.622668
Bipolar Disorder	rs112481526	A	G	-0.0630996	0.0105	1.86e-09	36.1139	-0.000706972	0.0269678	0.979085
Bipolar Disorder	rs113779084	G	A	-0.0754997	0.0102	1.42e-13	54.7886	-0.0283972	0.0264632	0.283234
Bipolar Disorder	rs11764361	A	G	0.0614995	0.0104	3.47e-09	34.9685	-0.0684705	0.0298711	0.0218942
Bipolar Disorder	rs12575685	G	A	-0.0652001	0.0101	1.24e-10	41.6729	0.045871	0.0264319	0.0826619
Bipolar Disorder	rs12668848	G	A	0.057004	0.0095	1.9e-09	36.005	-0.0203428	0.0241794	0.400165
Bipolar Disorder	rs12932628	G	T	-0.0570043	0.0098	6.71e-09	33.8348	0.0444184	0.026501	0.0937187
Bipolar Disorder	rs13044225	A	G	-0.0546991	0.0095	8.5e-09	33.1522	0.0188367	0.0240436	0.43337
Bipolar Disorder	rs13195402	G	T	0.1364	0.0175	5.75e-15	60.7507	0.144712	0.0462064	0.001737
Bipolar Disorder	rs1487445	C	T	-0.0741957	0.0093	1.48e-15	63.6489	-0.0586047	0.0241021	0.0150356
Bipolar Disorder	rs17183814	G	A	0.102899	0.0185	2.68e-08	30.9373	-0.00582614	0.0472306	0.901826
Bipolar Disorder	rs174592	A	G	-0.072001	0.0097	9.92e-14	55.0977	-0.0251389	0.0252899	0.320208
Bipolar Disorder	rs2126180	G	A	-0.0566021	0.0094	1.62e-09	36.2585	-0.00287683	0.0242311	0.905494
Bipolar Disorder	rs2159100	C	T	-0.0780048	0.0098	1.87e-15	63.3564	0.00944959	0.0253949	0.709814
Bipolar Disorder	rs2273738	C	T	-0.0916987	0.0136	1.63e-11	45.462	0.0497418	0.035248	0.158187
Bipolar Disorder	rs228768	G	T	0.064401	0.0102	2.83e-10	39.8644	0.0141678	0.0261965	0.588626
Bipolar Disorder	rs2336147	T	C	0.067696	0.0093	3.62e-13	52.9859	0.0240794	0.0237045	0.309718
Bipolar Disorder	rs237460	C	T	-0.0553013	0.0094	4.25e-09	34.6111	0.0155672	0.0241078	0.518452
Bipolar Disorder	rs2693698	A	G	-0.053	0.0094	1.96e-08	31.7904	-0.00263642	0.0239255	0.912256
Bipolar Disorder	rs28455634	G	A	0.0627964	0.0099	2.63e-10	40.2345	-0.0316661	0.0259888	0.223052
Bipolar Disorder	rs28565152	G	A	-0.0671018	0.0112	1.96e-09	35.8949	0.0206601	0.0291611	0.478647
Bipolar Disorder	rs2953928	G	A	-0.116096	0.02	6.25e-09	33.6955	0.0806304	0.0539957	0.135365
Bipolar Disorder	rs35306827	G	A	0.0659001	0.0112	3.56e-09	34.6207	0.0175512	0.028732	0.541293
Bipolar Disorder	rs35958438	G	A	0.0642041	0.0117	3.83e-08	30.113	-0.00657371	0.0288153	0.819543
Bipolar Disorder	rs41315395	C	A	-0.0719042	0.0127	1.48e-08	32.0554	-0.0493375	0.0317489	0.120187
Bipolar Disorder	rs4447398	A	C	0.0821973	0.0138	2.61e-09	35.4778	0.0199876	0.0353629	0.571928
Bipolar Disorder	rs4619651	G	A	0.0660967	0.0101	4.78e-11	42.8269	-0.0279708	0.0256251	0.275035
Bipolar Disorder	rs4790841	C	T	-0.0729041	0.0132	3.14e-08	30.5039	0.0041207	0.0335647	0.90229
Bipolar Disorder	rs5758064	T	C	0.0524027	0.0093	2.01e-08	31.7498	-0.00181896	0.0245292	0.940887
Bipolar Disorder	rs61554907	G	T	-0.0868005	0.0154	1.64e-08	31.769	0.0749949	0.0388467	0.0535408
Bipolar Disorder	rs62581014	C	T	-0.0652001	0.0117	2.77e-08	31.0545	-0.0206888	0.0302474	0.493984
Bipolar Disorder	rs67712855	T	G	0.067696	0.0103	4.22e-11	43.1968	-0.0219672	0.0259763	0.397739
Bipolar Disorder	rs6887473	G	A	0.0603046	0.0105	8.81e-09	32.9854	-0.000635752	0.0276824	0.981677
Bipolar Disorder	rs6946056	A	C	-0.0532004	0.0097	3.66e-08	30.0806	0.0153283	0.0244983	0.531518
Bipolar Disorder	rs6954854	G	A	0.0582972	0.0094	5.94e-10	38.4627	0.00334896	0.0242266	0.890055
Bipolar Disorder	rs696366	C	A	0.0515957	0.0094	4.46e-08	30.1281	0.0260748	0.0239367	0.276011
Bipolar Disorder	rs6992333	A	G	-0.060196	0.01	1.62e-09	36.2355	0.0248212	0.0243414	0.307865
Bipolar Disorder	rs7108878	T	G	-0.081004	0.0147	3.61e-08	30.3654	-0.0398801	0.0435142	0.359412
Bipolar Disorder	rs7201930	T	C	-0.0586042	0.0104	1.89e-08	31.7534	0.00533937	0.0256586	0.835156
Bipolar Disorder	rs748455	T	C	0.0674998	0.0103	5.01e-11	42.9467	0.0172842	0.0261231	0.5082
Bipolar Disorder	rs7707252	A	G	-0.0571949	0.0104	3.64e-08	30.2446	-0.0135906	0.0271813	0.617075
Bipolar Disorder	rs9834970	T	C	-0.0830012	0.0093	6.63e-19	79.6532	0.0482601	0.0239633	0.044018
Panic Disorder	rs112586150	A	G	0.457697	0.0981	3.1e-06	21.768	-0.0288741	0.0821932	0.725367
Panic Disorder	rs144783209	T	G	0.531998	0.1105	1.47e-06	23.179	0.096796	0.0801625	0.227241
Panic Disorder	rs1912779	T	G	0.3298	0.0682	1.32e-06	23.3847	0.0266015	0.0417703	0.524222
Panic Disorder	rs41280169	T	C	0.505497	0.1013	6e-07	24.9011	-0.053406	0.0704693	0.448534
Panic Disorder	rs55888696	A	C	0.786401	0.1569	5.35e-07	25.1213	0.102637	0.110121	0.351315
Panic Disorder	rs72737735	T	C	0.462998	0.0994	3.23e-06	21.6963	-0.0645275	0.064458	0.316789
Panic Disorder	rs77338525	T	C	0.581098	0.1163	5.83e-07	24.9654	-0.0745061	0.0803145	0.353574
Panic Disorder	rs79918695	T	C	-0.3384	0.0681	6.83e-07	24.6926	-0.00151966	0.0535215	0.977348

## Sheet: Table 5
Supplementary Table 5 Single SNP analysis for the causal association between all-glioma and psychiatric disorders
				All-glioma				Psychiatric disorders
Outcome	SNP	Effect allele	Other allele	Beta	Standard error	P-value	F statistics	Beta	Standard error	P-value
Autistic Spectrum Disorder	rs10060827	T	G	-0.094712	0.0197935	1.70978e-06	22.8963	-0.00290421	0.0153	0.8518
Autistic Spectrum Disorder	rs10889496	G	A	-0.0932824	0.019739	2.29224e-06	22.3331	-0.00770028	0.0151	0.6128
Autistic Spectrum Disorder	rs10981985	A	G	-0.138288	0.0293504	2.45746e-06	22.1994	0.00580313	0.0213	0.7871
Autistic Spectrum Disorder	rs11002922	T	C	0.0954619	0.0202804	2.51263e-06	22.1568	-0.0108992	0.0156	0.4836
Autistic Spectrum Disorder	rs111384268	A	G	0.15554	0.0312497	6.44671e-07	24.7738	-0.0295009	0.0235	0.2105
Autistic Spectrum Disorder	rs11143886	A	C	0.185149	0.0403842	4.54656e-06	21.0194	-0.00599795	0.0305	0.8437
Autistic Spectrum Disorder	rs11233250	T	C	-0.135681	0.0294397	4.05027e-06	21.2408	0.00039992	0.0213	0.9844
Autistic Spectrum Disorder	rs117135784	A	G	0.349187	0.0663151	1.39754e-07	27.7263	0.0874979	0.0428	0.04091
Autistic Spectrum Disorder	rs12449010	T	C	-0.174121	0.0361339	1.44445e-06	23.2206	-0.0242005	0.027	0.3698
Autistic Spectrum Disorder	rs12482260	G	A	0.333816	0.0690714	1.34554e-06	23.357	0.0104039	0.0528	0.8445
Autistic Spectrum Disorder	rs12573103	G	A	-0.0905768	0.0187059	1.28446e-06	23.4464	-0.0102968	0.0139	0.4572
Autistic Spectrum Disorder	rs12602989	T	C	0.117641	0.0236795	6.7625e-07	24.6815	-0.00290421	0.0178	0.8713
Autistic Spectrum Disorder	rs12924608	C	T	0.0927112	0.0189619	1.01172e-06	23.9057	0.00830439	0.0145	0.5673
Autistic Spectrum Disorder	rs12995271	C	T	-0.0982709	0.0214526	4.63141e-06	20.9841	0.00480151	0.0166	0.7711
Autistic Spectrum Disorder	rs13267723	A	G	-0.107534	0.0217893	8.00725e-07	24.3559	0.00840458	0.0169	0.6203
Autistic Spectrum Disorder	rs1476275	T	C	0.26341	0.0547143	1.47734e-06	23.1773	0.0177024	0.0395	0.655
Autistic Spectrum Disorder	rs1835841	T	C	-0.0886655	0.0184343	1.51064e-06	23.1343	-0.00110061	0.014	0.9371
Autistic Spectrum Disorder	rs2047469	T	C	0.114101	0.0232276	9.00146e-07	24.1307	-0.00609856	0.0178	0.7316
Autistic Spectrum Disorder	rs2241545	G	A	-0.0968023	0.0210325	4.17407e-06	21.1831	0.00190181	0.016	0.9076
Autistic Spectrum Disorder	rs2293607	C	T	-0.0989059	0.0214803	4.13476e-06	21.2014	0.011597	0.0157	0.4617
Autistic Spectrum Disorder	rs2330764	C	T	0.0890894	0.0183096	1.14045e-06	23.6752	0.0140989	0.014	0.3129
Autistic Spectrum Disorder	rs34126012	A	G	-0.124931	0.0270073	3.73121e-06	21.3982	-0.00500249	0.0148	0.7364
Autistic Spectrum Disorder	rs4149909	G	A	0.276204	0.0556336	6.88075e-07	24.6482	0.0523992	0.0404	0.1947
Autistic Spectrum Disorder	rs4150221	C	T	-0.0985601	0.0206477	1.81117e-06	22.7855	0.00210221	0.0154	0.8932
Autistic Spectrum Disorder	rs4443239	G	T	-0.0966618	0.0210859	4.55746e-06	21.0148	0.0129029	0.0163	0.4287
Autistic Spectrum Disorder	rs4606014	T	C	0.0841955	0.0181002	3.29307e-06	21.6377	0.0231011	0.0138	0.09463
Autistic Spectrum Disorder	rs4754296	G	T	-0.128209	0.0267998	1.71879e-06	22.8862	-0.0168964	0.0199	0.3959
Autistic Spectrum Disorder	rs4809332	G	A	-0.0936529	0.018632	4.9964e-07	25.2652	-0.0302964	0.0146	0.03728
Autistic Spectrum Disorder	rs4938513	C	T	-0.0923986	0.0190957	1.30679e-06	23.4131	0.00849599	0.0149	0.5691
Autistic Spectrum Disorder	rs4975620	C	T	0.0901892	0.0196214	4.29702e-06	21.1275	0.00170145	0.0159	0.9147
Autistic Spectrum Disorder	rs5756908	T	C	-0.0853171	0.018151	2.59641e-06	22.0938	-0.0302015	0.014	0.03054
Autistic Spectrum Disorder	rs61364850	G	A	-0.193051	0.0419428	4.16994e-06	21.185	0.0203048	0.0296	0.4922
Autistic Spectrum Disorder	rs62137639	G	A	0.268696	0.0551093	1.08425e-06	23.7724	-0.0816998	0.0415	0.04898
Autistic Spectrum Disorder	rs62556523	A	G	0.19645	0.0423733	3.54918e-06	21.4941	-0.0154995	0.0333	0.6426
Autistic Spectrum Disorder	rs72752071	A	G	0.139856	0.030303	3.92635e-06	21.3006	0.0218006	0.0238	0.3582
Autistic Spectrum Disorder	rs7679589	A	C	-0.251704	0.0542147	3.43838e-06	21.5549	-0.0497051	0.0407	0.2214
Autistic Spectrum Disorder	rs78341235	C	T	0.138307	0.0292407	2.24597e-06	22.3724	-0.00760104	0.0165	0.6445
Autistic Spectrum Disorder	rs926771	T	C	-0.161931	0.0332555	1.1199e-06	23.7101	-0.0511986	0.0264	0.05264
Autistic Spectrum Disorder	rs9909962	C	T	0.147003	0.0311733	2.40908e-06	22.2375	-0.026603	0.0247	0.2813
Bipolar Disorder	rs10060827	T	G	-0.094712	0.0197935	1.70978e-06	22.8963	0.000900405	0.0103	0.9329
Bipolar Disorder	rs10889496	G	A	-0.0932824	0.019739	2.29224e-06	22.3331	-0.00139902	0.01	0.8874
Bipolar Disorder	rs10981985	A	G	-0.138288	0.0293504	2.45746e-06	22.1994	0.0295009	0.0145	0.04143
Bipolar Disorder	rs11002922	T	C	0.0954619	0.0202804	2.51263e-06	22.1568	-0.0269048	0.0109	0.01388
Bipolar Disorder	rs111384268	A	G	0.15554	0.0312497	6.44671e-07	24.7738	0.0208968	0.0158	0.1872
Bipolar Disorder	rs11143886	A	C	0.185149	0.0403842	4.54656e-06	21.0194	0.0458974	0.0208	0.02773
Bipolar Disorder	rs11233250	T	C	-0.135681	0.0294397	4.05027e-06	21.2408	0.0176956	0.0144	0.2199
Bipolar Disorder	rs11576512	A	G	-0.117617	0.0241214	1.08221e-06	23.7758	0.0010005	0.0134	0.9387
Bipolar Disorder	rs117135784	A	G	0.349187	0.0663151	1.39754e-07	27.7263	-0.0770999	0.0334	0.02081
Bipolar Disorder	rs12449010	T	C	-0.174121	0.0361339	1.44445e-06	23.2206	0.0480984	0.0177	0.006697
Bipolar Disorder	rs12482260	G	A	0.333816	0.0690714	1.34554e-06	23.357	0.0740018	0.0355	0.03703
Bipolar Disorder	rs12573103	G	A	-0.0905768	0.0187059	1.28446e-06	23.4464	0.000500125	0.0094	0.9615
Bipolar Disorder	rs12602989	T	C	0.117641	0.0236795	6.7625e-07	24.6815	-0.00459941	0.0122	0.7045
Bipolar Disorder	rs12924608	C	T	0.0927112	0.0189619	1.01172e-06	23.9057	-0.00929665	0.0102	0.361
Bipolar Disorder	rs12995271	C	T	-0.0982709	0.0214526	4.63141e-06	20.9841	-0.0297044	0.0111	0.007227
Bipolar Disorder	rs13267723	A	G	-0.107534	0.0217893	8.00725e-07	24.3559	0.00549507	0.0113	0.6274
Bipolar Disorder	rs1476275	T	C	0.26341	0.0547143	1.47734e-06	23.1773	0.039604	0.0279	0.1558
Bipolar Disorder	rs1835841	T	C	-0.0886655	0.0184343	1.51064e-06	23.1343	0.00950503	0.0099	0.3363
Bipolar Disorder	rs2047469	T	C	0.114101	0.0232276	9.00146e-07	24.1307	0.0197028	0.0121	0.1037
Bipolar Disorder	rs2241545	G	A	-0.0968023	0.0210325	4.17407e-06	21.1831	-0.0166014	0.0108	0.1247
Bipolar Disorder	rs2293607	C	T	-0.0989059	0.0214803	4.13476e-06	21.2014	0.0282966	0.0108	0.008538
Bipolar Disorder	rs2330764	C	T	0.0890894	0.0183096	1.14045e-06	23.6752	-0.00590255	0.0095	0.5378
Bipolar Disorder	rs34126012	A	G	-0.124931	0.0270073	3.73121e-06	21.3982	-0.0154993	0.01	0.1198
Bipolar Disorder	rs4149909	G	A	0.276204	0.0556336	6.88075e-07	24.6482	0.0110003	0.0286	0.7011
Bipolar Disorder	rs4150221	C	T	-0.0985601	0.0206477	1.81117e-06	22.7855	0.00190181	0.0105	0.8592
Bipolar Disorder	rs4443239	G	T	-0.0966618	0.0210859	4.55746e-06	21.0148	0.0130954	0.0109	0.2297
Bipolar Disorder	rs4606014	T	C	0.0841955	0.0181002	3.29307e-06	21.6377	0.0160989	0.0093	0.08433
Bipolar Disorder	rs4754296	G	T	-0.128209	0.0267998	1.71879e-06	22.8862	0.0207028	0.0133	0.1179
Bipolar Disorder	rs4809332	G	A	-0.0936529	0.018632	4.9964e-07	25.2652	-0.0109004	0.0097	0.2639
Bipolar Disorder	rs4938513	C	T	-0.0923986	0.0190957	1.30679e-06	23.4131	0.0139975	0.01	0.1617
Bipolar Disorder	rs4975620	C	T	0.0901892	0.0196214	4.29702e-06	21.1275	0.00619918	0.0102	0.5431
Bipolar Disorder	rs56795824	C	T	0.375227	0.0811956	3.81396e-06	21.3562	0.00680309	0.0459	0.8829
Bipolar Disorder	rs5756908	T	C	-0.0853171	0.018151	2.59641e-06	22.0938	-0.00489799	0.0099	0.6223
Bipolar Disorder	rs61364850	G	A	-0.193051	0.0419428	4.16994e-06	21.185	-0.0219963	0.0219	0.3146
Bipolar Disorder	rs62137639	G	A	0.268696	0.0551093	1.08425e-06	23.7724	0.022399	0.0294	0.4464
Bipolar Disorder	rs62556523	A	G	0.19645	0.0423733	3.54918e-06	21.4941	0.00999983	0.025	0.6897
Bipolar Disorder	rs72752071	A	G	0.139856	0.030303	3.92635e-06	21.3006	0.0305004	0.0159	0.05433
Bipolar Disorder	rs73730942	A	G	0.19577	0.0421077	3.33104e-06	21.6157	0.062301	0.0206	0.002527
Bipolar Disorder	rs7679589	A	C	-0.251704	0.0542147	3.43838e-06	21.5549	-0.0353961	0.0281	0.2079
Bipolar Disorder	rs78341235	C	T	0.138307	0.0292407	2.24597e-06	22.3724	-0.00019998	0.0118	0.9836
Bipolar Disorder	rs926771	T	C	-0.161931	0.0332555	1.1199e-06	23.7101	0.016597	0.0168	0.3227
Bipolar Disorder	rs9909962	C	T	0.147003	0.0311733	2.40908e-06	22.2375	-0.023404	0.016	0.1436
Major Depression Disorder	rs10060827	T	G	-0.094712	0.0197935	1.70978e-06	22.8963	-0.0003	0.0048	0.9549
Major Depression Disorder	rs10889496	G	A	-0.0932824	0.019739	2.29224e-06	22.3331	0.0017	0.0046	0.7091
Major Depression Disorder	rs10981985	A	G	-0.138288	0.0293504	2.45746e-06	22.1994	-0.0035	0.0066	0.5909
Major Depression Disorder	rs11002922	T	C	0.0954619	0.0202804	2.51263e-06	22.1568	-0.004	0.0049	0.4149
Major Depression Disorder	rs111384268	A	G	0.15554	0.0312497	6.44671e-07	24.7738	0.0009	0.0074	0.9038
Major Depression Disorder	rs11143886	A	C	0.185149	0.0403842	4.54656e-06	21.0194	0.0151	0.0095	0.111
Major Depression Disorder	rs11233250	T	C	-0.135681	0.0294397	4.05027e-06	21.2408	-0.006	0.0068	0.3756
Major Depression Disorder	rs117135784	A	G	0.349187	0.0663151	1.39754e-07	27.7263	0.0151	0.0145	0.2968
Major Depression Disorder	rs12449010	T	C	-0.174121	0.0361339	1.44445e-06	23.2206	-0.0057	0.0082	0.4882
Major Depression Disorder	rs12482260	G	A	0.333816	0.0690714	1.34554e-06	23.357	0.0058	0.0155	0.7068
Major Depression Disorder	rs12573103	G	A	-0.0905768	0.0187059	1.28446e-06	23.4464	0.0004	0.0043	0.9352
Major Depression Disorder	rs12602989	T	C	0.117641	0.0236795	6.7625e-07	24.6815	-0.0158	0.0057	0.00542
Major Depression Disorder	rs12924608	C	T	0.0927112	0.0189619	1.01172e-06	23.9057	0.0029	0.0045	0.5189
Major Depression Disorder	rs12995271	C	T	-0.0982709	0.0214526	4.63141e-06	20.9841	0.0034	0.0051	0.4965
Major Depression Disorder	rs13267723	A	G	-0.107534	0.0217893	8.00725e-07	24.3559	0.0046	0.0051	0.3738
Major Depression Disorder	rs1476275	T	C	0.26341	0.0547143	1.47734e-06	23.1773	0.0001	0.012	0.9907
Major Depression Disorder	rs1835841	T	C	-0.0886655	0.0184343	1.51064e-06	23.1343	-0.0049	0.0043	0.2566
Major Depression Disorder	rs2047469	T	C	0.114101	0.0232276	9.00146e-07	24.1307	-0.0026	0.0055	0.6334
Major Depression Disorder	rs2241545	G	A	-0.0968023	0.0210325	4.17407e-06	21.1831	-0.0052	0.005	0.2955
Major Depression Disorder	rs2293607	C	T	-0.0989059	0.0214803	4.13476e-06	21.2014	0.0047	0.005	0.3469
Major Depression Disorder	rs2330764	C	T	0.0890894	0.0183096	1.14045e-06	23.6752	-0.0066	0.0043	0.1306
Major Depression Disorder	rs34126012	A	G	-0.124931	0.0270073	3.73121e-06	21.3982	-0.0027	0.0046	0.5492
Major Depression Disorder	rs4149909	G	A	0.276204	0.0556336	6.88075e-07	24.6482	-0.0074	0.0122	0.542
Major Depression Disorder	rs4150221	C	T	-0.0985601	0.0206477	1.81117e-06	22.7855	0.0009	0.0049	0.8461
Major Depression Disorder	rs4443239	G	T	-0.0966618	0.0210859	4.55746e-06	21.0148	0.0035	0.005	0.4868
Major Depression Disorder	rs4606014	T	C	0.0841955	0.0181002	3.29307e-06	21.6377	-0.0035	0.0043	0.4173
Major Depression Disorder	rs4754296	G	T	-0.128209	0.0267998	1.71879e-06	22.8862	-0.0032	0.0061	0.5954
Major Depression Disorder	rs4809332	G	A	-0.0936529	0.018632	4.9964e-07	25.2652	-0.0036	0.0045	0.4195
Major Depression Disorder	rs4938513	C	T	-0.0923986	0.0190957	1.30679e-06	23.4131	0.0152	0.0044	0.0006207
Major Depression Disorder	rs4975620	C	T	0.0901892	0.0196214	4.29702e-06	21.1275	0.0035	0.0047	0.4527
Major Depression Disorder	rs5756908	T	C	-0.0853171	0.018151	2.59641e-06	22.0938	-0.0003	0.0043	0.9444
Major Depression Disorder	rs61364850	G	A	-0.193051	0.0419428	4.16994e-06	21.185	-0.0038	0.0101	0.7029
Major Depression Disorder	rs62137639	G	A	0.268696	0.0551093	1.08425e-06	23.7724	0.0061	0.0122	0.6184
Major Depression Disorder	rs62556523	A	G	0.19645	0.0423733	3.54918e-06	21.4941	-0.0011	0.0116	0.922
Major Depression Disorder	rs72752071	A	G	0.139856	0.030303	3.92635e-06	21.3006	-0.0075	0.0074	0.3086
Major Depression Disorder	rs7679589	A	C	-0.251704	0.0542147	3.43838e-06	21.5549	0.0036	0.013	0.7813
Major Depression Disorder	rs926771	T	C	-0.161931	0.0332555	1.1199e-06	23.7101	-0.0095	0.0079	0.2324
Major Depression Disorder	rs9909962	C	T	0.147003	0.0311733	2.40908e-06	22.2375	-0.0016	0.0071	0.8195
Schizophrenia	rs10060827	T	G	-0.094712	0.0197935	1.70978e-06	22.8963	-0.00149888	0.0095	0.8717
Schizophrenia	rs10889496	G	A	-0.0932824	0.019739	2.29224e-06	22.3331	-0.00400198	0.0092	0.6611
Schizophrenia	rs10981985	A	G	-0.138288	0.0293504	2.45746e-06	22.1994	0.0203966	0.0135	0.1318
Schizophrenia	rs11002922	T	C	0.0954619	0.0202804	2.51263e-06	22.1568	0.00140098	0.0097	0.8883
Schizophrenia	rs111384268	A	G	0.15554	0.0312497	6.44671e-07	24.7738	0.0408012	0.0148	0.005879
Schizophrenia	rs11143886	A	C	0.185149	0.0403842	4.54656e-06	21.0194	0.0418016	0.0192	0.02915
Schizophrenia	rs11233250	T	C	-0.135681	0.0294397	4.05027e-06	21.2408	-0.00380276	0.0134	0.7784
Schizophrenia	rs11576512	A	G	-0.117617	0.0241214	1.08221e-06	23.7758	0.017604	0.012	0.1414
Schizophrenia	rs117135784	A	G	0.349187	0.0663151	1.39754e-07	27.7263	0.010697	0.0325	0.7418
Schizophrenia	rs12449010	T	C	-0.174121	0.0361339	1.44445e-06	23.2206	0.016597	0.0163	0.3086
Schizophrenia	rs12482260	G	A	0.333816	0.0690714	1.34554e-06	23.357	0.0187955	0.0335	0.5752
Schizophrenia	rs12573103	G	A	-0.0905768	0.0187059	1.28446e-06	23.4464	0.00160128	0.0086	0.8483
Schizophrenia	rs12602989	T	C	0.117641	0.0236795	6.7625e-07	24.6815	-0.00740253	0.0113	0.5132
Schizophrenia	rs12924608	C	T	0.0927112	0.0189619	1.01172e-06	23.9057	-0.0168964	0.0093	0.06801
Schizophrenia	rs12995271	C	T	-0.0982709	0.0214526	4.63141e-06	20.9841	-0.0246048	0.0101	0.01528
Schizophrenia	rs13267723	A	G	-0.107534	0.0217893	8.00725e-07	24.3559	-0.00809713	0.0104	0.4327
Schizophrenia	rs1476275	T	C	0.26341	0.0547143	1.47734e-06	23.1773	0.0332983	0.0267	0.2121
Schizophrenia	rs1835841	T	C	-0.0886655	0.0184343	1.51064e-06	23.1343	0.00589736	0.0088	0.5043
Schizophrenia	rs2047469	T	C	0.114101	0.0232276	9.00146e-07	24.1307	0.0146975	0.0111	0.1874
Schizophrenia	rs2241545	G	A	-0.0968023	0.0210325	4.17407e-06	21.1831	-0.0167981	0.0099	0.0901
Schizophrenia	rs2293607	C	T	-0.0989059	0.0214803	4.13476e-06	21.2014	-0.0110982	0.01	0.2667
Schizophrenia	rs2330764	C	T	0.0890894	0.0183096	1.14045e-06	23.6752	-0.0260965	0.0088	0.00304
Schizophrenia	rs34126012	A	G	-0.124931	0.0270073	3.73121e-06	21.3982	-0.0131038	0.0092	0.1566
Schizophrenia	rs4149909	G	A	0.276204	0.0556336	6.88075e-07	24.6482	0.028595	0.0273	0.2945
Schizophrenia	rs4150221	C	T	-0.0985601	0.0206477	1.81117e-06	22.7855	0.00260339	0.0096	0.7891
Schizophrenia	rs4443239	G	T	-0.0966618	0.0210859	4.55746e-06	21.0148	0.0356997	0.01	0.0003622
Schizophrenia	rs4606014	T	C	0.0841955	0.0181002	3.29307e-06	21.6377	0.00769957	0.0086	0.3719
Schizophrenia	rs4754296	G	T	-0.128209	0.0267998	1.71879e-06	22.8862	0.00520351	0.0123	0.674
Schizophrenia	rs4809332	G	A	-0.0936529	0.018632	4.9964e-07	25.2652	0.0037972	0.0088	0.6678
Schizophrenia	rs4938513	C	T	-0.0923986	0.0190957	1.30679e-06	23.4131	0.0208049	0.0091	0.02278
Schizophrenia	rs4975620	C	T	0.0901892	0.0196214	4.29702e-06	21.1275	-0.00950469	0.0093	0.3081
Schizophrenia	rs56795824	C	T	0.375227	0.0811956	3.81396e-06	21.3562	0.0385953	0.0387	0.3182
Schizophrenia	rs5756908	T	C	-0.0853171	0.018151	2.59641e-06	22.0938	-0.00239712	0.0087	0.7835
Schizophrenia	rs61364850	G	A	-0.193051	0.0419428	4.16994e-06	21.185	-0.00840458	0.0206	0.682
Schizophrenia	rs62137639	G	A	0.268696	0.0551093	1.08425e-06	23.7724	0.0763952	0.028	0.006337
Schizophrenia	rs62556523	A	G	0.19645	0.0423733	3.54918e-06	21.4941	-0.00039992	0.0238	0.9881
Schizophrenia	rs72752071	A	G	0.139856	0.030303	3.92635e-06	21.3006	0.0538967	0.0147	0.0002488
Schizophrenia	rs73730942	A	G	0.19577	0.0421077	3.33104e-06	21.6157	0.0162005	0.0195	0.4061
Schizophrenia	rs7679589	A	C	-0.251704	0.0542147	3.43838e-06	21.5549	-0.0335992	0.0258	0.1928
Schizophrenia	rs78341235	C	T	0.138307	0.0292407	2.24597e-06	22.3724	0.0159973	0.0109	0.1441
Schizophrenia	rs926771	T	C	-0.161931	0.0332555	1.1199e-06	23.7101	-0.0273038	0.0156	0.07996
Schizophrenia	rs9909962	C	T	0.147003	0.0311733	2.40908e-06	22.2375	0.0275973	0.0146	0.05909
Panic Disorder	rs10060827	T	G	-0.094712	0.0197935	1.70978e-06	22.8963	-0.0318003	0.0399	0.425451
Panic Disorder	rs10889496	G	A	-0.0932824	0.019739	2.29224e-06	22.3331	0.0108992	0.0391	0.780436
Panic Disorder	rs10981985	A	G	-0.138288	0.0293504	2.45746e-06	22.1994	-0.0307995	0.0597	0.605921
Panic Disorder	rs11002922	T	C	0.0954619	0.0202804	2.51263e-06	22.1568	-0.0388968	0.0396	0.325981
Panic Disorder	rs111384268	A	G	0.15554	0.0312497	6.44671e-07	24.7738	-0.0540022	0.0632	0.392847
Panic Disorder	rs11143886	A	C	0.185149	0.0403842	4.54656e-06	21.0194	-0.0571949	0.0824	0.487612
Panic Disorder	rs11233250	T	C	-0.135681	0.0294397	4.05027e-06	21.2408	0.0624019	0.0549	0.255686
Panic Disorder	rs11576512	A	G	-0.117617	0.0241214	1.08221e-06	23.7758	-0.0456984	0.0572	0.424335
Panic Disorder	rs117135784	A	G	0.349187	0.0663151	1.39754e-07	27.7263	0.146798	0.1157	0.204519
Panic Disorder	rs12449010	T	C	-0.174121	0.0361339	1.44445e-06	23.2206	-0.0478046	0.074	0.518274
Panic Disorder	rs12482260	G	A	0.333816	0.0690714	1.34554e-06	23.357	0.150195	0.1253	0.230651
Panic Disorder	rs12573103	G	A	-0.0905768	0.0187059	1.28446e-06	23.4464	-0.0275957	0.0361	0.444615
Panic Disorder	rs12602989	T	C	0.117641	0.0236795	6.7625e-07	24.6815	0.047103	0.0459	0.304793
Panic Disorder	rs12924608	C	T	0.0927112	0.0189619	1.01172e-06	23.9057	-0.0310044	0.0387	0.423047
Panic Disorder	rs12995271	C	T	-0.0982709	0.0214526	4.63141e-06	20.9841	-0.00990082	0.043	0.817896
Panic Disorder	rs13267723	A	G	-0.107534	0.0217893	8.00725e-07	24.3559	0.0305971	0.0441	0.4878
Panic Disorder	rs1476275	T	C	0.26341	0.0547143	1.47734e-06	23.1773	0.043902	0.0913	0.63062
Panic Disorder	rs1835841	T	C	-0.0886655	0.0184343	1.51064e-06	23.1343	0.0158044	0.0364	0.664152
Panic Disorder	rs2047469	T	C	0.114101	0.0232276	9.00146e-07	24.1307	-0.0268985	0.045	0.55001
Panic Disorder	rs2241545	G	A	-0.0968023	0.0210325	4.17407e-06	21.1831	-0.0128965	0.0408	0.751934
Panic Disorder	rs2293607	C	T	-0.0989059	0.0214803	4.13476e-06	21.2014	-0.00400198	0.0416	0.923361
Panic Disorder	rs2330764	C	T	0.0890894	0.0183096	1.14045e-06	23.6752	-0.0672006	0.0368	0.0678347
Panic Disorder	rs34126012	A	G	-0.124931	0.0270073	3.73121e-06	21.3982	0.0262037	0.0379	0.489321
Panic Disorder	rs4149909	G	A	0.276204	0.0556336	6.88075e-07	24.6482	0.0811016	0.1319	0.538639
Panic Disorder	rs4150221	C	T	-0.0985601	0.0206477	1.81117e-06	22.7855	-0.0628997	0.0399	0.114926
Panic Disorder	rs4443239	G	T	-0.0966618	0.0210859	4.55746e-06	21.0148	0.0181029	0.0425	0.670144
Panic Disorder	rs4606014	T	C	0.0841955	0.0181002	3.29307e-06	21.6377	0.0159029	0.0357	0.655988
Panic Disorder	rs4754296	G	T	-0.128209	0.0267998	1.71879e-06	22.8862	-0.0493995	0.053	0.351302
Panic Disorder	rs4809332	G	A	-0.0936529	0.018632	4.9964e-07	25.2652	0.00450011	0.038	0.905732
Panic Disorder	rs4938513	C	T	-0.0923986	0.0190957	1.30679e-06	23.4131	0.0665031	0.0434	0.125441
Panic Disorder	rs4975620	C	T	0.0901892	0.0196214	4.29702e-06	21.1275	-0.0421012	0.0434	0.33201
Panic Disorder	rs56795824	C	T	0.375227	0.0811956	3.81396e-06	21.3562	-0.187997	0.1568	0.230543
Panic Disorder	rs5756908	T	C	-0.0853171	0.018151	2.59641e-06	22.0938	-0.0395	0.0359	0.271211
Panic Disorder	rs61364850	G	A	-0.193051	0.0419428	4.16994e-06	21.185	0.0242005	0.0822	0.768445
Panic Disorder	rs62137639	G	A	0.268696	0.0551093	1.08425e-06	23.7724	-0.103603	0.1268	0.413895
Panic Disorder	rs62556523	A	G	0.19645	0.0423733	3.54918e-06	21.4941	-0.0456042	0.1031	0.65825
Panic Disorder	rs72752071	A	G	0.139856	0.030303	3.92635e-06	21.3006	-0.00869772	0.0625	0.889321
Panic Disorder	rs73730942	A	G	0.19577	0.0421077	3.33104e-06	21.6157	-0.0689964	0.0932	0.459115
Panic Disorder	rs7679589	A	C	-0.251704	0.0542147	3.43838e-06	21.5549	-0.0628972	0.1303	0.629301
Panic Disorder	rs78341235	C	T	0.138307	0.0292407	2.24597e-06	22.3724	0.0320997	0.0574	0.576006
Panic Disorder	rs926771	T	C	-0.161931	0.0332555	1.1199e-06	23.7101	0.134601	0.0781	0.0848086
Panic Disorder	rs9909962	C	T	0.147003	0.0311733	2.40908e-06	22.2375	0.0839035	0.0663	0.205688

## Sheet: Table 6
Supplementary Table 6 Single SNP analysis for the causal association between GBM and psychiatric disorders
				GBM				Psychiatric disorders
Outcome	SNP	Effect allele	Other allele	Beta	Standard error	P-value	F statistics	Beta	Standard error	P-value
Autistic Spectrum Disorder	rs10889496	G	A	-0.11761	0.0242264	1.20614e-06	23.5673	-0.00770028	0.0151	0.6128
Autistic Spectrum Disorder	rs1122530	G	A	0.147371	0.0316843	3.29989e-06	21.634	0.0114958	0.0199	0.5618
Autistic Spectrum Disorder	rs113089273	T	C	0.25776	0.0551957	3.01296e-06	21.8082	0.00279609	0.0396	0.9437
Autistic Spectrum Disorder	rs114531477	A	G	0.324092	0.069409	3.02223e-06	21.8024	0.0153023	0.0462	0.7401
Autistic Spectrum Disorder	rs11551684	T	C	-0.147887	0.0301716	9.50884e-07	24.025	0.0020978	0.0202	0.9169
Autistic Spectrum Disorder	rs117157710	G	A	0.271495	0.0585753	3.56983e-06	21.483	-0.0153023	0.0401	0.7023
Autistic Spectrum Disorder	rs117265989	C	T	-0.467117	0.0629887	1.20812e-13	54.9954	0.0290993	0.0378	0.4419
Autistic Spectrum Disorder	rs12332680	G	A	-0.114082	0.0242868	2.63637e-06	22.0645	-0.00659818	0.0154	0.6673
Autistic Spectrum Disorder	rs12449010	T	C	-0.207737	0.043937	2.26673e-06	22.3546	-0.0242005	0.027	0.3698
Autistic Spectrum Disorder	rs12482260	G	A	0.446356	0.085082	1.55281e-07	27.5225	0.0104039	0.0528	0.8445
Autistic Spectrum Disorder	rs146122326	A	G	0.446578	0.0820452	5.23703e-08	29.627	0.100696	0.0423	0.01719
Autistic Spectrum Disorder	rs2110922	A	C	0.106743	0.0230252	3.55376e-06	21.4918	-0.00800193	0.0143	0.576
Autistic Spectrum Disorder	rs2288369	A	G	0.127081	0.0257983	8.39539e-07	24.2649	-0.00439966	0.0159	0.7813
Autistic Spectrum Disorder	rs2330761	C	A	0.108058	0.0223539	1.33831e-06	23.3672	0.0130042	0.0139	0.3488
Autistic Spectrum Disorder	rs30356	C	T	-0.12131	0.0236614	2.94515e-07	26.2853	-0.0164047	0.0152	0.2822
Autistic Spectrum Disorder	rs35312516	T	C	0.206088	0.0449243	4.48658e-06	21.0447	-0.005103	0.0282	0.8564
Autistic Spectrum Disorder	rs3761121	C	T	0.24109	0.0345589	3.03235e-12	48.6674	-0.0326027	0.0228	0.153
Autistic Spectrum Disorder	rs3844166	A	G	-0.234127	0.0512792	4.97779e-06	20.8459	-0.00240288	0.0318	0.9388
Autistic Spectrum Disorder	rs4149909	G	A	0.363112	0.0689955	1.41858e-07	27.6974	0.0523992	0.0404	0.1947
Autistic Spectrum Disorder	rs4150221	C	T	-0.123268	0.0253274	1.13318e-06	23.6875	0.00210221	0.0154	0.8932
Autistic Spectrum Disorder	rs4984741	A	G	0.118358	0.0257405	4.26286e-06	21.1427	0.0208021	0.0166	0.2113
Autistic Spectrum Disorder	rs56064154	A	C	-0.156413	0.0323743	1.35582e-06	23.3424	-0.000500125	0.0166	0.9736
Autistic Spectrum Disorder	rs56168929	A	G	0.125714	0.0261174	1.48387e-06	23.169	0	0.0161	0.9985
Autistic Spectrum Disorder	rs5995517	C	T	0.106013	0.0226246	2.78956e-06	21.9562	0.0202027	0.014	0.1502
Autistic Spectrum Disorder	rs6006421	A	G	-0.138601	0.0295874	2.80689e-06	21.9442	-0.0140989	0.0187	0.4495
Autistic Spectrum Disorder	rs6082722	A	G	0.417034	0.0913098	4.94172e-06	20.8597	0.0748013	0.0512	0.144
Autistic Spectrum Disorder	rs62556523	A	G	0.253426	0.0521249	1.16268e-06	23.6381	-0.0154995	0.0333	0.6426
Autistic Spectrum Disorder	rs74631778	G	T	-0.171312	0.0365695	2.80575e-06	21.9451	-0.0311013	0.0215	0.147
Autistic Spectrum Disorder	rs75675564	A	G	0.190796	0.0414533	4.17106e-06	21.1846	0.0177024	0.025	0.4784
Autistic Spectrum Disorder	rs7718658	T	C	0.11229	0.0243882	4.13924e-06	21.1994	-0.00110061	0.0165	0.9487
Autistic Spectrum Disorder	rs7789987	C	T	0.111305	0.0240291	3.61949e-06	21.4563	0.0185001	0.0148	0.2105
Autistic Spectrum Disorder	rs9514622	A	G	0.109803	0.023249	2.32468e-06	22.3059	-0.0153979	0.0148	0.2961
Bipolar Disorder	rs10889496	G	A	-0.11761	0.0242264	1.20614e-06	23.5673	-0.00139902	0.01	0.8874
Bipolar Disorder	rs1122530	G	A	0.147371	0.0316843	3.29989e-06	21.634	0.0186019	0.0133	0.1606
Bipolar Disorder	rs113089273	T	C	0.25776	0.0551957	3.01296e-06	21.8082	0.0248974	0.0234	0.2871
Bipolar Disorder	rs114531477	A	G	0.324092	0.069409	3.02223e-06	21.8024	0.0312018	0.0287	0.2768
Bipolar Disorder	rs11551684	T	C	-0.147887	0.0301716	9.50884e-07	24.025	0.0159973	0.0127	0.21
Bipolar Disorder	rs117157710	G	A	0.271495	0.0585753	3.56983e-06	21.483	0.0136021	0.0257	0.5962
Bipolar Disorder	rs117265989	C	T	-0.467117	0.0629887	1.20812e-13	54.9954	0.0689	0.0256	0.007195
Bipolar Disorder	rs12332680	G	A	-0.114082	0.0242868	2.63637e-06	22.0645	0.00559563	0.0104	0.5918
Bipolar Disorder	rs12449010	T	C	-0.207737	0.043937	2.26673e-06	22.3546	0.0480984	0.0177	0.006697
Bipolar Disorder	rs12482260	G	A	0.446356	0.085082	1.55281e-07	27.5225	0.0740018	0.0355	0.03703
Bipolar Disorder	rs146122326	A	G	0.446578	0.0820452	5.23703e-08	29.627	-0.052896	0.0336	0.1157
Bipolar Disorder	rs2110922	A	C	0.106743	0.0230252	3.55376e-06	21.4918	-0.0271968	0.0096	0.004821
Bipolar Disorder	rs2288369	A	G	0.127081	0.0257983	8.39539e-07	24.2649	0.0193969	0.0108	0.07173
Bipolar Disorder	rs2330761	C	A	0.108058	0.0223539	1.33831e-06	23.3672	-0.00740253	0.0093	0.4305
Bipolar Disorder	rs30356	C	T	-0.12131	0.0236614	2.94515e-07	26.2853	-0.0142973	0.0101	0.1558
Bipolar Disorder	rs35312516	T	C	0.206088	0.0449243	4.48658e-06	21.0447	0.0319035	0.0189	0.09197
Bipolar Disorder	rs3761121	C	T	0.24109	0.0345589	3.03235e-12	48.6674	0.0160989	0.0152	0.2914
Bipolar Disorder	rs3844166	A	G	-0.234127	0.0512792	4.97779e-06	20.8459	0.016597	0.021	0.4307
Bipolar Disorder	rs4149909	G	A	0.363112	0.0689955	1.41858e-07	27.6974	0.0110003	0.0286	0.7011
Bipolar Disorder	rs4150221	C	T	-0.123268	0.0253274	1.13318e-06	23.6875	0.00190181	0.0105	0.8592
Bipolar Disorder	rs4984741	A	G	0.118358	0.0257405	4.26286e-06	21.1427	-0.00469894	0.0113	0.6792
Bipolar Disorder	rs56064154	A	C	-0.156413	0.0323743	1.35582e-06	23.3424	0	0.0115	0.998
Bipolar Disorder	rs56168929	A	G	0.125714	0.0261174	1.48387e-06	23.169	0.00470103	0.0109	0.6634
Bipolar Disorder	rs5995517	C	T	0.106013	0.0226246	2.78956e-06	21.9562	0.00339576	0.0095	0.7204
Bipolar Disorder	rs6006421	A	G	-0.138601	0.0295874	2.80689e-06	21.9442	0.00120072	0.0126	0.922
Bipolar Disorder	rs6082722	A	G	0.417034	0.0913098	4.94172e-06	20.8597	0.0156011	0.0364	0.6681
Bipolar Disorder	rs62556523	A	G	0.253426	0.0521249	1.16268e-06	23.6381	0.00999983	0.025	0.6897
Bipolar Disorder	rs74631778	G	T	-0.171312	0.0365695	2.80575e-06	21.9451	0.0196008	0.0148	0.1856
Bipolar Disorder	rs75675564	A	G	0.190796	0.0414533	4.17106e-06	21.1846	0.00409839	0.0172	0.8121
Bipolar Disorder	rs7718658	T	C	0.11229	0.0243882	4.13924e-06	21.1994	0.00800193	0.0104	0.4425
Bipolar Disorder	rs7789987	C	T	0.111305	0.0240291	3.61949e-06	21.4563	0.00969686	0.01	0.3324
Bipolar Disorder	rs9514622	A	G	0.109803	0.023249	2.32468e-06	22.3059	0.00599795	0.0101	0.5503
Major Depression Disorder	rs10889496	G	A	-0.11761	0.0242264	1.20614e-06	23.5673	0.0017	0.0046	0.7091
Major Depression Disorder	rs1122530	G	A	0.147371	0.0316843	3.29989e-06	21.634	0.0163	0.006	0.00629
Major Depression Disorder	rs113089273	T	C	0.25776	0.0551957	3.01296e-06	21.8082	-0.0015	0.0106	0.8871
Major Depression Disorder	rs114531477	A	G	0.324092	0.069409	3.02223e-06	21.8024	0.0073	0.0132	0.579
Major Depression Disorder	rs11551684	T	C	-0.147887	0.0301716	9.50884e-07	24.025	-0.0032	0.0058	0.5764
Major Depression Disorder	rs117157710	G	A	0.271495	0.0585753	3.56983e-06	21.483	-0.0029	0.0115	0.8031
Major Depression Disorder	rs117265989	C	T	-0.467117	0.0629887	1.20812e-13	54.9954	-0.0109	0.0114	0.3387
Major Depression Disorder	rs12332680	G	A	-0.114082	0.0242868	2.63637e-06	22.0645	0.0014	0.0048	0.7792
Major Depression Disorder	rs12449010	T	C	-0.207737	0.043937	2.26673e-06	22.3546	-0.0057	0.0082	0.4882
Major Depression Disorder	rs12482260	G	A	0.446356	0.085082	1.55281e-07	27.5225	0.0058	0.0155	0.7068
Major Depression Disorder	rs146122326	A	G	0.446578	0.0820452	5.23703e-08	29.627	-0.0031	0.0153	0.8414
Major Depression Disorder	rs2110922	A	C	0.106743	0.0230252	3.55376e-06	21.4918	-0.0029	0.0044	0.5178
Major Depression Disorder	rs2288369	A	G	0.127081	0.0257983	8.39539e-07	24.2649	0.0047	0.005	0.3456
Major Depression Disorder	rs2330761	C	A	0.108058	0.0223539	1.33831e-06	23.3672	-0.0074	0.0043	0.0858
Major Depression Disorder	rs30356	C	T	-0.12131	0.0236614	2.94515e-07	26.2853	-0.0019	0.0046	0.6839
Major Depression Disorder	rs35312516	T	C	0.206088	0.0449243	4.48658e-06	21.0447	0.0139	0.0086	0.1061
Major Depression Disorder	rs3761121	C	T	0.24109	0.0345589	3.03235e-12	48.6674	0.0032	0.0067	0.6306
Major Depression Disorder	rs3844166	A	G	-0.234127	0.0512792	4.97779e-06	20.8459	0.0041	0.0099	0.6787
Major Depression Disorder	rs4149909	G	A	0.363112	0.0689955	1.41858e-07	27.6974	-0.0074	0.0122	0.542
Major Depression Disorder	rs4150221	C	T	-0.123268	0.0253274	1.13318e-06	23.6875	0.0009	0.0049	0.8461
Major Depression Disorder	rs4984741	A	G	0.118358	0.0257405	4.26286e-06	21.1427	0.0051	0.0051	0.3093
Major Depression Disorder	rs56064154	A	C	-0.156413	0.0323743	1.35582e-06	23.3424	0.0073	0.0054	0.1768
Major Depression Disorder	rs56168929	A	G	0.125714	0.0261174	1.48387e-06	23.169	-0.0021	0.0051	0.6846
Major Depression Disorder	rs5995517	C	T	0.106013	0.0226246	2.78956e-06	21.9562	0.0059	0.0044	0.1797
Major Depression Disorder	rs6006421	A	G	-0.138601	0.0295874	2.80689e-06	21.9442	0.0062	0.0058	0.284
Major Depression Disorder	rs6082722	A	G	0.417034	0.0913098	4.94172e-06	20.8597	0.0008	0.015	0.9575
Major Depression Disorder	rs62556523	A	G	0.253426	0.0521249	1.16268e-06	23.6381	-0.0011	0.0116	0.922
Major Depression Disorder	rs74631778	G	T	-0.171312	0.0365695	2.80575e-06	21.9451	0.0003	0.0068	0.9591
Major Depression Disorder	rs75675564	A	G	0.190796	0.0414533	4.17106e-06	21.1846	0.0097	0.0078	0.2158
Major Depression Disorder	rs7718658	T	C	0.11229	0.0243882	4.13924e-06	21.1994	0.0054	0.0048	0.2595
Major Depression Disorder	rs7789987	C	T	0.111305	0.0240291	3.61949e-06	21.4563	0.01	0.0046	0.02951
Major Depression Disorder	rs9514622	A	G	0.109803	0.023249	2.32468e-06	22.3059	-0.0058	0.0045	0.2022
Schizophrenia	rs10889496	G	A	-0.11761	0.0242264	1.20614e-06	23.5673	-0.00400198	0.0092	0.6611
Schizophrenia	rs1122530	G	A	0.147371	0.0316843	3.29989e-06	21.634	0.0139975	0.0122	0.2528
Schizophrenia	rs113089273	T	C	0.25776	0.0551957	3.01296e-06	21.8082	0.00999983	0.0219	0.6476
Schizophrenia	rs114531477	A	G	0.324092	0.069409	3.02223e-06	21.8024	-0.0183997	0.0272	0.4982
Schizophrenia	rs11551684	T	C	-0.147887	0.0301716	9.50884e-07	24.025	0.0227979	0.0119	0.05426
Schizophrenia	rs117157710	G	A	0.271495	0.0585753	3.56983e-06	21.483	0.0323992	0.0228	0.1557
Schizophrenia	rs117265989	C	T	-0.467117	0.0629887	1.20812e-13	54.9954	0.0236986	0.0243	0.3304
Schizophrenia	rs12332680	G	A	-0.114082	0.0242868	2.63637e-06	22.0645	-0.0009995	0.0095	0.9141
Schizophrenia	rs12449010	T	C	-0.207737	0.043937	2.26673e-06	22.3546	0.016597	0.0163	0.3086
Schizophrenia	rs12482260	G	A	0.446356	0.085082	1.55281e-07	27.5225	0.0187955	0.0335	0.5752
Schizophrenia	rs146122326	A	G	0.446578	0.0820452	5.23703e-08	29.627	0.0318003	0.0336	0.3449
Schizophrenia	rs2110922	A	C	0.106743	0.0230252	3.55376e-06	21.4918	-0.00039992	0.0089	0.9598
Schizophrenia	rs2288369	A	G	0.127081	0.0257983	8.39539e-07	24.2649	0.0160989	0.0099	0.1052
Schizophrenia	rs2330761	C	A	0.108058	0.0223539	1.33831e-06	23.3672	-0.0204985	0.0086	0.01773
Schizophrenia	rs30356	C	T	-0.12131	0.0236614	2.94515e-07	26.2853	-0.0010994	0.0093	0.902
Schizophrenia	rs35312516	T	C	0.206088	0.0449243	4.48658e-06	21.0447	0.0383979	0.0174	0.02764
Schizophrenia	rs3761121	C	T	0.24109	0.0345589	3.03235e-12	48.6674	0.00300451	0.0138	0.826
Schizophrenia	rs3844166	A	G	-0.234127	0.0512792	4.97779e-06	20.8459	0.0259026	0.0193	0.1805
Schizophrenia	rs4149909	G	A	0.363112	0.0689955	1.41858e-07	27.6974	0.028595	0.0273	0.2945
Schizophrenia	rs4150221	C	T	-0.123268	0.0253274	1.13318e-06	23.6875	0.00260339	0.0096	0.7891
Schizophrenia	rs4984741	A	G	0.118358	0.0257405	4.26286e-06	21.1427	-0.00890027	0.0102	0.3826
Schizophrenia	rs56064154	A	C	-0.156413	0.0323743	1.35582e-06	23.3424	-0.00420116	0.0107	0.6914
Schizophrenia	rs56168929	A	G	0.125714	0.0261174	1.48387e-06	23.169	0.00389759	0.0101	0.6985
Schizophrenia	rs5995517	C	T	0.106013	0.0226246	2.78956e-06	21.9562	-0.00620074	0.0088	0.4783
Schizophrenia	rs6006421	A	G	-0.138601	0.0295874	2.80689e-06	21.9442	-0.00539542	0.0116	0.6396
Schizophrenia	rs6082722	A	G	0.417034	0.0913098	4.94172e-06	20.8597	-0.0193025	0.0325	0.5517
Schizophrenia	rs62167983	A	T	0.379658	0.0830295	4.81789e-06	20.9084	-0.0098018	0.0305	0.7474
Schizophrenia	rs62556523	A	G	0.253426	0.0521249	1.16268e-06	23.6381	-0.00039992	0.0238	0.9881
Schizophrenia	rs74631778	G	T	-0.171312	0.0365695	2.80575e-06	21.9451	-0.0338989	0.0138	0.01375
Schizophrenia	rs75675564	A	G	0.190796	0.0414533	4.17106e-06	21.1846	-0.0248975	0.016	0.1206
Schizophrenia	rs7718658	T	C	0.11229	0.0243882	4.13924e-06	21.1994	-0.0082955	0.0095	0.3816
Schizophrenia	rs7789987	C	T	0.111305	0.0240291	3.61949e-06	21.4563	0.0075988	0.0092	0.4095
Schizophrenia	rs9514622	A	G	0.109803	0.023249	2.32468e-06	22.3059	-0.000899595	0.0092	0.9262
Panic Disorder	rs10889496	G	A	-0.11761	0.0242264	1.20614e-06	23.5673	0.0108992	0.0391	0.780436
Panic Disorder	rs1122530	G	A	0.147371	0.0316843	3.29989e-06	21.634	0.0717001	0.0521	0.168759
Panic Disorder	rs113089273	T	C	0.25776	0.0551957	3.01296e-06	21.8082	-0.159699	0.1061	0.132278
Panic Disorder	rs114531477	A	G	0.324092	0.069409	3.02223e-06	21.8024	0.078996	0.1144	0.489864
Panic Disorder	rs11551684	T	C	-0.147887	0.0301716	9.50884e-07	24.025	0.0531047	0.0484	0.272552
Panic Disorder	rs117157710	G	A	0.271495	0.0585753	3.56983e-06	21.483	0.083599	0.0942	0.37483
Panic Disorder	rs117265989	C	T	-0.467117	0.0629887	1.20812e-13	54.9954	-0.0518996	0.1066	0.626355
Panic Disorder	rs12332680	G	A	-0.114082	0.0242868	2.63637e-06	22.0645	-0.0302964	0.0406	0.455537
Panic Disorder	rs12449010	T	C	-0.207737	0.043937	2.26673e-06	22.3546	-0.0478046	0.074	0.518274
Panic Disorder	rs12482260	G	A	0.446356	0.085082	1.55281e-07	27.5225	0.150195	0.1253	0.230651
Panic Disorder	rs146122326	A	G	0.446578	0.0820452	5.23703e-08	29.627	0.197596	0.1185	0.0954197
Panic Disorder	rs2110922	A	C	0.106743	0.0230252	3.55376e-06	21.4918	-0.00800193	0.0371	0.829233
Panic Disorder	rs2288369	A	G	0.127081	0.0257983	8.39539e-07	24.2649	0.0188021	0.0406	0.643288
Panic Disorder	rs2330761	C	A	0.108058	0.0223539	1.33831e-06	23.3672	-0.0707007	0.0363	0.0514534
Panic Disorder	rs30356	C	T	-0.12131	0.0236614	2.94515e-07	26.2853	-0.0469981	0.0399	0.238838
Panic Disorder	rs35312516	T	C	0.206088	0.0449243	4.48658e-06	21.0447	-0.1302	0.0759	0.0862696
Panic Disorder	rs3761121	C	T	0.24109	0.0345589	3.03235e-12	48.6674	-0.0213994	0.0645	0.74006
Panic Disorder	rs3844166	A	G	-0.234127	0.0512792	4.97779e-06	20.8459	0.0311982	0.0829	0.706667
Panic Disorder	rs4149909	G	A	0.363112	0.0689955	1.41858e-07	27.6974	0.0811016	0.1319	0.538639
Panic Disorder	rs4150221	C	T	-0.123268	0.0253274	1.13318e-06	23.6875	-0.0628997	0.0399	0.114926
Panic Disorder	rs4984741	A	G	0.118358	0.0257405	4.26286e-06	21.1427	-0.0766975	0.0446	0.0854917
Panic Disorder	rs56064154	A	C	-0.156413	0.0323743	1.35582e-06	23.3424	-0.0955972	0.0437	0.0287003
Panic Disorder	rs56168929	A	G	0.125714	0.0261174	1.48387e-06	23.169	0.0259016	0.0411	0.528557
Panic Disorder	rs5995517	C	T	0.106013	0.0226246	2.78956e-06	21.9562	0.0385953	0.0364	0.289003
Panic Disorder	rs6006421	A	G	-0.138601	0.0295874	2.80689e-06	21.9442	0.043002	0.0503	0.3926
Panic Disorder	rs6082722	A	G	0.417034	0.0913098	4.94172e-06	20.8597	0.160297	0.1433	0.263305
Panic Disorder	rs62556523	A	G	0.253426	0.0521249	1.16268e-06	23.6381	-0.0456042	0.1031	0.65825
Panic Disorder	rs74631778	G	T	-0.171312	0.0365695	2.80575e-06	21.9451	0.0573008	0.0571	0.315612
Panic Disorder	rs75675564	A	G	0.190796	0.0414533	4.17106e-06	21.1846	0.0443996	0.0691	0.520522
Panic Disorder	rs7718658	T	C	0.11229	0.0243882	4.13924e-06	21.1994	-0.0160989	0.0447	0.718732
Panic Disorder	rs7789987	C	T	0.111305	0.0240291	3.61949e-06	21.4563	0.0426988	0.038	0.261161
Panic Disorder	rs9514622	A	G	0.109803	0.023249	2.32468e-06	22.3059	-0.0246001	0.0376	0.512945

## Sheet: Table 7
Supplementary Table 7 Single SNP analysis for the causal association between non-GBM and psychiatric disorders
				non-GBM				Psychiatric disorders
Outcome	SNP	Effect allele	Other allele	Beta	Standard error	P-value	F statistics	Beta	Standard error	P-value
Autistic Spectrum Disorder	rs10990329	A	C	0.186506	0.0372917	5.69569e-07	25.0127	0.0577971	0.0222	0.009243
Autistic Spectrum Disorder	rs11156763	A	C	-0.194129	0.0418207	3.45159e-06	21.5476	0.0263011	0.0186	0.1567
Autistic Spectrum Disorder	rs11180712	G	T	0.112038	0.0238794	2.70787e-06	22.0132	0.00680309	0.0139	0.6237
Autistic Spectrum Disorder	rs11599775	A	G	-0.149069	0.0250404	2.63046e-09	35.4399	0.00410158	0.0152	0.7884
Autistic Spectrum Disorder	rs11703757	T	C	0.131146	0.0268635	1.05048e-06	23.8333	0.00129916	0.0155	0.9337
Autistic Spectrum Disorder	rs117098244	C	T	0.432979	0.0882587	9.30486e-07	24.0668	0.129403	0.0567	0.02263
Autistic Spectrum Disorder	rs117248307	T	C	-0.475794	0.0876951	5.77775e-08	29.4366	0.0750982	0.0499	0.1328
Autistic Spectrum Disorder	rs117666374	G	A	0.184402	0.0391675	2.5012e-06	22.1656	0.0322959	0.0241	0.1801
Autistic Spectrum Disorder	rs117679873	A	G	0.279636	0.0605221	3.82998e-06	21.348	0.0260965	0.0362	0.4706
Autistic Spectrum Disorder	rs11867655	A	G	0.117365	0.0257044	4.97219e-06	20.8479	-0.0162005	0.0147	0.2716
Autistic Spectrum Disorder	rs12548531	T	C	-0.146294	0.0312939	2.94186e-06	21.8541	0.0172995	0.0187	0.3544
Autistic Spectrum Disorder	rs146122326	A	G	0.426881	0.0875854	1.09427e-06	23.7547	0.100696	0.0423	0.01719
Autistic Spectrum Disorder	rs146525470	T	C	-0.172127	0.0355047	1.24704e-06	23.5032	-0.0136021	0.0196	0.4875
Autistic Spectrum Disorder	rs17058678	A	G	0.177264	0.0343305	2.42451e-07	26.6613	-0.0168003	0.02	0.4015
Autistic Spectrum Disorder	rs192765600	A	G	0.494052	0.101915	1.24909e-06	23.5001	0.00880116	0.0641	0.8903
Autistic Spectrum Disorder	rs2076438	C	T	0.114207	0.0248548	4.32796e-06	21.1137	-0.0082955	0.015	0.5785
Autistic Spectrum Disorder	rs2676248	A	G	0.293541	0.0618352	2.06297e-06	22.5354	0.0254046	0.0387	0.5111
Autistic Spectrum Disorder	rs34018810	A	G	0.181732	0.0392026	3.55697e-06	21.4898	0.0435957	0.023	0.05813
Autistic Spectrum Disorder	rs34181263	T	C	-0.116789	0.023978	1.11227e-06	23.7235	0.00750179	0.0138	0.5861
Autistic Spectrum Disorder	rs34575089	A	G	-0.186875	0.0324252	8.25066e-09	33.2152	-0.00769957	0.0191	0.6853
Autistic Spectrum Disorder	rs3731239	G	A	0.122696	0.0244652	5.29923e-07	25.1515	0.012599	0.0144	0.382
Autistic Spectrum Disorder	rs4146968	A	G	0.160798	0.0347692	3.75117e-06	21.3881	-0.0416035	0.0199	0.03669
Autistic Spectrum Disorder	rs536256	G	A	-0.18939	0.032362	4.85066e-09	34.2486	0.0133994	0.0184	0.4658
Autistic Spectrum Disorder	rs569505	T	A	-0.151019	0.0239523	2.88243e-10	39.7529	-0.00909848	0.0139	0.5128
Autistic Spectrum Disorder	rs575654	T	G	-0.145374	0.0255507	1.27334e-08	32.3719	0.00179838	0.0152	0.9062
Autistic Spectrum Disorder	rs6089946	G	A	-0.146069	0.030473	1.63978e-06	22.9766	-0.00229736	0.0177	0.8982
Autistic Spectrum Disorder	rs6106386	C	T	-0.117002	0.0251639	3.3259e-06	21.6188	-0.0511018	0.0145	0.0004112
Autistic Spectrum Disorder	rs62191977	G	T	0.185119	0.0355407	1.90204e-07	27.13	-0.0205964	0.0168	0.2189
Autistic Spectrum Disorder	rs62239496	G	A	-0.124096	0.0261293	2.04123e-06	22.5559	-0.014997	0.0153	0.3287
Autistic Spectrum Disorder	rs62245373	T	G	0.116167	0.024162	1.52573e-06	23.1153	-0.0290993	0.0142	0.04082
Autistic Spectrum Disorder	rs627291	A	G	-0.130782	0.0281935	3.50596e-06	21.5178	-0.000500125	0.0167	0.974
Autistic Spectrum Disorder	rs66892237	G	A	-0.202468	0.0410236	7.99861e-07	24.3582	0.0606952	0.0254	0.01683
Autistic Spectrum Disorder	rs67241126	A	G	0.171995	0.0358622	1.61876e-06	23.0016	-0.0176956	0.0209	0.3971
Autistic Spectrum Disorder	rs7093945	C	T	-0.145999	0.0272641	8.55686e-08	28.6759	-0.0009995	0.016	0.9486
Autistic Spectrum Disorder	rs725076	T	G	0.128304	0.0278445	4.06841e-06	21.2325	0.00750179	0.016	0.6375
Autistic Spectrum Disorder	rs72712509	C	T	0.266864	0.0504984	1.25971e-07	27.927	-0.0302964	0.0314	0.3333
Autistic Spectrum Disorder	rs72835696	A	G	0.402584	0.0856012	2.56337e-06	22.1184	0.0212036	0.0503	0.6726
Autistic Spectrum Disorder	rs75061358	G	T	0.24542	0.0444095	3.27083e-08	30.5399	0.0166986	0.028	0.5505
Autistic Spectrum Disorder	rs797974	C	T	-0.112245	0.0243397	3.99604e-06	21.2669	-0.000499875	0.0141	0.9707
Autistic Spectrum Disorder	rs926771	T	C	-0.288211	0.0436426	4.0053e-11	43.6114	-0.0511986	0.0264	0.05264
Autistic Spectrum Disorder	rs989993	A	C	0.380402	0.0812247	2.82252e-06	21.9336	0.0193025	0.0429	0.6522
Bipolar Disorder	rs10990329	A	C	0.186506	0.0372917	5.69569e-07	25.0127	0.0262002	0.0146	0.07263
Bipolar Disorder	rs11156763	A	C	-0.194129	0.0418207	3.45159e-06	21.5476	-0.0170046	0.0172	0.3224
Bipolar Disorder	rs11180712	G	T	0.112038	0.0238794	2.70787e-06	22.0132	-0.00620074	0.0094	0.5095
Bipolar Disorder	rs11576512	A	G	-0.158627	0.0315456	4.94351e-07	25.2858	0.0010005	0.0134	0.9387
Bipolar Disorder	rs11599775	A	G	-0.149069	0.0250404	2.63046e-09	35.4399	0.0143018	0.01	0.1531
Bipolar Disorder	rs11642807	T	C	0.2601	0.0466597	2.4836e-08	31.074	-0.0277027	0.0213	0.1933
Bipolar Disorder	rs11703757	T	C	0.131146	0.0268635	1.05048e-06	23.8333	0.00130085	0.0104	0.8995
Bipolar Disorder	rs117098244	C	T	0.432979	0.0882587	9.30486e-07	24.0668	0.0242005	0.0353	0.4938
Bipolar Disorder	rs117248307	T	C	-0.475794	0.0876951	5.77775e-08	29.4366	0.0618009	0.0364	0.08969
Bipolar Disorder	rs117666374	G	A	0.184402	0.0391675	2.5012e-06	22.1656	-0.0222017	0.0167	0.183
Bipolar Disorder	rs117679873	A	G	0.279636	0.0605221	3.82998e-06	21.348	-0.0301994	0.025	0.228
Bipolar Disorder	rs11867655	A	G	0.117365	0.0257044	4.97219e-06	20.8479	-0.00390238	0.01	0.6958
Bipolar Disorder	rs12548531	T	C	-0.146294	0.0312939	2.94186e-06	21.8541	-0.00239712	0.0123	0.8445
Bipolar Disorder	rs146122326	A	G	0.426881	0.0875854	1.09427e-06	23.7547	-0.052896	0.0336	0.1157
Bipolar Disorder	rs146525470	T	C	-0.172127	0.0355047	1.24704e-06	23.5032	-0.0030952	0.0136	0.8193
Bipolar Disorder	rs17058678	A	G	0.177264	0.0343305	2.42451e-07	26.6613	-0.0165031	0.0136	0.2265
Bipolar Disorder	rs192765600	A	G	0.494052	0.101915	1.24909e-06	23.5001	0.0527997	0.0492	0.2837
Bipolar Disorder	rs2076438	C	T	0.114207	0.0248548	4.32796e-06	21.1137	-0.0105046	0.0097	0.2825
Bipolar Disorder	rs2676248	A	G	0.293541	0.0618352	2.06297e-06	22.5354	-0.0363994	0.024	0.1299
Bipolar Disorder	rs34018810	A	G	0.181732	0.0392026	3.55697e-06	21.4898	-0.036303	0.0154	0.0186
Bipolar Disorder	rs34181263	T	C	-0.116789	0.023978	1.11227e-06	23.7235	-0.0194987	0.0093	0.03649
Bipolar Disorder	rs34575089	A	G	-0.186875	0.0324252	8.25066e-09	33.2152	-0.0291995	0.0127	0.02168
Bipolar Disorder	rs3731239	G	A	0.122696	0.0244652	5.29923e-07	25.1515	-0.0154993	0.0099	0.1166
Bipolar Disorder	rs4146968	A	G	0.160798	0.0347692	3.75117e-06	21.3881	-0.0121953	0.0133	0.3615
Bipolar Disorder	rs536256	G	A	-0.18939	0.032362	4.85066e-09	34.2486	0.0104039	0.0124	0.4016
Bipolar Disorder	rs575654	T	G	-0.145374	0.0255507	1.27334e-08	32.3719	0.00680309	0.0101	0.4977
Bipolar Disorder	rs6089946	G	A	-0.146069	0.030473	1.63978e-06	22.9766	0.0208049	0.0118	0.07924
Bipolar Disorder	rs6106386	C	T	-0.117002	0.0251639	3.3259e-06	21.6188	-0.00229736	0.0098	0.8156
Bipolar Disorder	rs62191977	G	T	0.185119	0.0355407	1.90204e-07	27.13	-0.00449986	0.0118	0.7038
Bipolar Disorder	rs62239496	G	A	-0.124096	0.0261293	2.04123e-06	22.5559	0.016902	0.0103	0.1002
Bipolar Disorder	rs62245373	T	G	0.116167	0.024162	1.52573e-06	23.1153	-0.0231011	0.0096	0.01637
Bipolar Disorder	rs627291	A	G	-0.130782	0.0281935	3.50596e-06	21.5178	0.00120072	0.0111	0.9163
Bipolar Disorder	rs66892237	G	A	-0.202468	0.0410236	7.99861e-07	24.3582	-0.0101978	0.0159	0.5211
Bipolar Disorder	rs67241126	A	G	0.171995	0.0358622	1.61876e-06	23.0016	0.00979784	0.014	0.4858
Bipolar Disorder	rs7093945	C	T	-0.145999	0.0272641	8.55686e-08	28.6759	-0.00689617	0.0107	0.5187
Bipolar Disorder	rs725076	T	G	0.128304	0.0278445	4.06841e-06	21.2325	0.000500125	0.0108	0.9612
Bipolar Disorder	rs72712509	C	T	0.266864	0.0504984	1.25971e-07	27.927	0.0316971	0.0195	0.1035
Bipolar Disorder	rs72835696	A	G	0.402584	0.0856012	2.56337e-06	22.1184	0.0579046	0.0369	0.1166
Bipolar Disorder	rs75061358	G	T	0.24542	0.0444095	3.27083e-08	30.5399	-0.0217028	0.0181	0.2311
Bipolar Disorder	rs797974	C	T	-0.112245	0.0243397	3.99604e-06	21.2669	0.00690378	0.0096	0.4707
Bipolar Disorder	rs926771	T	C	-0.288211	0.0436426	4.0053e-11	43.6114	0.016597	0.0168	0.3227
Bipolar Disorder	rs989993	A	C	0.380402	0.0812247	2.82252e-06	21.9336	-0.0416025	0.0292	0.1543
Major Depression Disorder	rs10990329	A	C	0.186506	0.0372917	5.69569e-07	25.0127	0.0035	0.0066	0.5963
Major Depression Disorder	rs11180712	G	T	0.112038	0.0238794	2.70787e-06	22.0132	0.0003	0.0043	0.9444
Major Depression Disorder	rs11599775	A	G	-0.149069	0.0250404	2.63046e-09	35.4399	-0.0018	0.0045	0.6914
Major Depression Disorder	rs11703757	T	C	0.131146	0.0268635	1.05048e-06	23.8333	0.0036	0.0048	0.4475
Major Depression Disorder	rs117098244	C	T	0.432979	0.0882587	9.30486e-07	24.0668	0.0035	0.0147	0.8106
Major Depression Disorder	rs117248307	T	C	-0.475794	0.0876951	5.77775e-08	29.4366	0.0116	0.0148	0.4341
Major Depression Disorder	rs117666374	G	A	0.184402	0.0391675	2.5012e-06	22.1656	0.002	0.0072	0.7817
Major Depression Disorder	rs117679873	A	G	0.279636	0.0605221	3.82998e-06	21.348	-0.014	0.011	0.2024
Major Depression Disorder	rs11867655	A	G	0.117365	0.0257044	4.97219e-06	20.8479	0.0008	0.0046	0.8598
Major Depression Disorder	rs12548531	T	C	-0.146294	0.0312939	2.94186e-06	21.8541	0.0084	0.0057	0.1426
Major Depression Disorder	rs146122326	A	G	0.426881	0.0875854	1.09427e-06	23.7547	-0.0031	0.0153	0.8414
Major Depression Disorder	rs146525470	T	C	-0.172127	0.0355047	1.24704e-06	23.5032	-0.0083	0.0061	0.172
Major Depression Disorder	rs17058678	A	G	0.177264	0.0343305	2.42451e-07	26.6613	-0.0008	0.0062	0.8951
Major Depression Disorder	rs192765600	A	G	0.494052	0.101915	1.24909e-06	23.5001	-0.0048	0.0184	0.7945
Major Depression Disorder	rs2076438	C	T	0.114207	0.0248548	4.32796e-06	21.1137	0.0027	0.0046	0.5597
Major Depression Disorder	rs2676248	A	G	0.293541	0.0618352	2.06297e-06	22.5354	-0.0181	0.0113	0.1085
Major Depression Disorder	rs34018810	A	G	0.181732	0.0392026	3.55697e-06	21.4898	-0.0021	0.0071	0.7655
Major Depression Disorder	rs34181263	T	C	-0.116789	0.023978	1.11227e-06	23.7235	0.0025	0.0043	0.556
Major Depression Disorder	rs34575089	A	G	-0.186875	0.0324252	8.25066e-09	33.2152	0.0027	0.0057	0.6417
Major Depression Disorder	rs3731239	G	A	0.122696	0.0244652	5.29923e-07	25.1515	-0.0038	0.0045	0.3992
Major Depression Disorder	rs4146968	A	G	0.160798	0.0347692	3.75117e-06	21.3881	0.0059	0.0063	0.3504
Major Depression Disorder	rs536256	G	A	-0.18939	0.032362	4.85066e-09	34.2486	0.0158	0.0057	0.005561
Major Depression Disorder	rs6089946	G	A	-0.146069	0.030473	1.63978e-06	22.9766	-0.0084	0.0054	0.1228
Major Depression Disorder	rs6106386	C	T	-0.117002	0.0251639	3.3259e-06	21.6188	0.0094	0.0046	0.04016
Major Depression Disorder	rs62239496	G	A	-0.124096	0.0261293	2.04123e-06	22.5559	-0.0022	0.0047	0.6334
Major Depression Disorder	rs62245373	T	G	0.116167	0.024162	1.52573e-06	23.1153	-0.0073	0.0043	0.09275
Major Depression Disorder	rs627291	A	G	-0.130782	0.0281935	3.50596e-06	21.5178	0.0099	0.0051	0.05137
Major Depression Disorder	rs66892237	G	A	-0.202468	0.0410236	7.99861e-07	24.3582	-0.0058	0.0074	0.4364
Major Depression Disorder	rs67241126	A	G	0.171995	0.0358622	1.61876e-06	23.0016	0.0025	0.0066	0.7075
Major Depression Disorder	rs7093945	C	T	-0.145999	0.0272641	8.55686e-08	28.6759	0.0032	0.0049	0.5098
Major Depression Disorder	rs725076	T	G	0.128304	0.0278445	4.06841e-06	21.2325	-0.0063	0.0051	0.2155
Major Depression Disorder	rs72712509	C	T	0.266864	0.0504984	1.25971e-07	27.927	0.0051	0.009	0.5716
Major Depression Disorder	rs72835696	A	G	0.402584	0.0856012	2.56337e-06	22.1184	-0.0064	0.0146	0.6589
Major Depression Disorder	rs75061358	G	T	0.24542	0.0444095	3.27083e-08	30.5399	-0.0146	0.0082	0.07298
Major Depression Disorder	rs797974	C	T	-0.112245	0.0243397	3.99604e-06	21.2669	0.0003	0.0044	0.9527
Major Depression Disorder	rs926771	T	C	-0.288211	0.0436426	4.0053e-11	43.6114	-0.0095	0.0079	0.2324
Major Depression Disorder	rs989993	A	C	0.380402	0.0812247	2.82252e-06	21.9336	-0.013	0.0133	0.3281
Schizophrenia	rs10990329	A	C	0.186506	0.0372917	5.69569e-07	25.0127	0.00549507	0.0134	0.6801
Schizophrenia	rs11156763	A	C	-0.194129	0.0418207	3.45159e-06	21.5476	-0.0350968	0.017	0.0393
Schizophrenia	rs11180712	G	T	0.112038	0.0238794	2.70787e-06	22.0132	0.00690378	0.0086	0.4198
Schizophrenia	rs11576512	A	G	-0.158627	0.0315456	4.94351e-07	25.2858	0.017604	0.012	0.1414
Schizophrenia	rs11599775	A	G	-0.149069	0.0250404	2.63046e-09	35.4399	-0.0077995	0.0092	0.398
Schizophrenia	rs11642807	T	C	0.2601	0.0466597	2.4836e-08	31.074	-0.0105046	0.0192	0.5839
Schizophrenia	rs11703757	T	C	0.131146	0.0268635	1.05048e-06	23.8333	-0.00479847	0.0095	0.6156
Schizophrenia	rs117098244	C	T	0.432979	0.0882587	9.30486e-07	24.0668	0.091896	0.0321	0.004149
Schizophrenia	rs117248307	T	C	-0.475794	0.0876951	5.77775e-08	29.4366	-0.0282959	0.0338	0.4034
Schizophrenia	rs117666374	G	A	0.184402	0.0391675	2.5012e-06	22.1656	-0.00799793	0.0146	0.5833
Schizophrenia	rs117679873	A	G	0.279636	0.0605221	3.82998e-06	21.348	-0.0167981	0.0237	0.4779
Schizophrenia	rs11867655	A	G	0.117365	0.0257044	4.97219e-06	20.8479	-0.00960374	0.0093	0.3009
Schizophrenia	rs12548531	T	C	-0.146294	0.0312939	2.94186e-06	21.8541	-0.00600195	0.0112	0.5936
Schizophrenia	rs146122326	A	G	0.426881	0.0875854	1.09427e-06	23.7547	0.0318003	0.0336	0.3449
Schizophrenia	rs146525470	T	C	-0.172127	0.0355047	1.24704e-06	23.5032	0.00530404	0.0129	0.6843
Schizophrenia	rs17058678	A	G	0.177264	0.0343305	2.42451e-07	26.6613	0.00690378	0.0125	0.5788
Schizophrenia	rs192765600	A	G	0.494052	0.101915	1.24909e-06	23.5001	0.054604	0.044	0.2154
Schizophrenia	rs2076438	C	T	0.114207	0.0248548	4.32796e-06	21.1137	-0.00860289	0.0092	0.3489
Schizophrenia	rs2676248	A	G	0.293541	0.0618352	2.06297e-06	22.5354	0.0105959	0.0215	0.6207
Schizophrenia	rs34018810	A	G	0.181732	0.0392026	3.55697e-06	21.4898	-0.0044003	0.0141	0.7524
Schizophrenia	rs34181263	T	C	-0.116789	0.023978	1.11227e-06	23.7235	-0.00730327	0.0086	0.4001
Schizophrenia	rs34575089	A	G	-0.186875	0.0324252	8.25066e-09	33.2152	-0.0330962	0.0116	0.00437
Schizophrenia	rs3731239	G	A	0.122696	0.0244652	5.29923e-07	25.1515	-0.000499875	0.0091	0.9575
Schizophrenia	rs4146968	A	G	0.160798	0.0347692	3.75117e-06	21.3881	-0.00249688	0.0126	0.8416
Schizophrenia	rs536256	G	A	-0.18939	0.032362	4.85066e-09	34.2486	0.0385953	0.0115	0.0008139
Schizophrenia	rs575654	T	G	-0.145374	0.0255507	1.27334e-08	32.3719	-0.00840458	0.0093	0.3645
Schizophrenia	rs6089946	G	A	-0.146069	0.030473	1.63978e-06	22.9766	0.0146975	0.0111	0.1853
Schizophrenia	rs6106386	C	T	-0.117002	0.0251639	3.3259e-06	21.6188	-0.0183015	0.0091	0.04438
Schizophrenia	rs62191977	G	T	0.185119	0.0355407	1.90204e-07	27.13	-0.00740253	0.0107	0.4926
Schizophrenia	rs62239496	G	A	-0.124096	0.0261293	2.04123e-06	22.5559	0	0.0094	0.9976
Schizophrenia	rs62245373	T	G	0.116167	0.024162	1.52573e-06	23.1153	0.00180162	0.0089	0.8393
Schizophrenia	rs627291	A	G	-0.130782	0.0281935	3.50596e-06	21.5178	0.00120072	0.0103	0.9052
Schizophrenia	rs66892237	G	A	-0.202468	0.0410236	7.99861e-07	24.3582	-0.00789872	0.0148	0.5915
Schizophrenia	rs67241126	A	G	0.171995	0.0358622	1.61876e-06	23.0016	0.0278955	0.0131	0.03275
Schizophrenia	rs7093945	C	T	-0.145999	0.0272641	8.55686e-08	28.6759	-0.0127978	0.01	0.1991
Schizophrenia	rs725076	T	G	0.128304	0.0278445	4.06841e-06	21.2325	0.00210221	0.0101	0.8353
Schizophrenia	rs72712509	C	T	0.266864	0.0504984	1.25971e-07	27.927	0.00270365	0.0188	0.8867
Schizophrenia	rs72835696	A	G	0.402584	0.0856012	2.56337e-06	22.1184	-0.0310044	0.0352	0.3782
Schizophrenia	rs75061358	G	T	0.24542	0.0444095	3.27083e-08	30.5399	0.00839514	0.0166	0.6107
Schizophrenia	rs797974	C	T	-0.112245	0.0243397	3.99604e-06	21.2669	0.00270365	0.0088	0.7588
Schizophrenia	rs926771	T	C	-0.288211	0.0436426	4.0053e-11	43.6114	-0.0273038	0.0156	0.07996
Schizophrenia	rs989993	A	C	0.380402	0.0812247	2.82252e-06	21.9336	-0.0269048	0.0277	0.3312
Panic Disorder	rs10990329	A	C	0.186506	0.0372917	5.69569e-07	25.0127	-0.0282966	0.0598	0.63608
Panic Disorder	rs11156763	A	C	-0.194129	0.0418207	3.45159e-06	21.5476	0.0371031	0.0542	0.493622
Panic Disorder	rs11180712	G	T	0.112038	0.0238794	2.70787e-06	22.0132	-0.00299551	0.0361	0.933869
Panic Disorder	rs11576512	A	G	-0.158627	0.0315456	4.94351e-07	25.2858	-0.0456984	0.0572	0.424335
Panic Disorder	rs11599775	A	G	-0.149069	0.0250404	2.63046e-09	35.4399	-0.00920221	0.04	0.818049
Panic Disorder	rs11642807	T	C	0.2601	0.0466597	2.4836e-08	31.074	-0.091896	0.0829	0.267639
Panic Disorder	rs11703757	T	C	0.131146	0.0268635	1.05048e-06	23.8333	-0.0133994	0.0416	0.747377
Panic Disorder	rs117098244	C	T	0.432979	0.0882587	9.30486e-07	24.0668	-0.0228959	0.1438	0.873495
Panic Disorder	rs117248307	T	C	-0.475794	0.0876951	5.77775e-08	29.4366	0.101102	0.1559	0.516656
Panic Disorder	rs117666374	G	A	0.184402	0.0391675	2.5012e-06	22.1656	-0.0167981	0.0634	0.791044
Panic Disorder	rs117679873	A	G	0.279636	0.0605221	3.82998e-06	21.348	-0.0360003	0.1251	0.773521
Panic Disorder	rs11867655	A	G	0.117365	0.0257044	4.97219e-06	20.8479	-0.00359646	0.0386	0.925767
Panic Disorder	rs12548531	T	C	-0.146294	0.0312939	2.94186e-06	21.8541	0.012304	0.047	0.793486
Panic Disorder	rs146122326	A	G	0.426881	0.0875854	1.09427e-06	23.7547	0.197596	0.1185	0.0954197
Panic Disorder	rs146525470	T	C	-0.172127	0.0355047	1.24704e-06	23.5032	0.106403	0.0561	0.057872
Panic Disorder	rs17058678	A	G	0.177264	0.0343305	2.42451e-07	26.6613	0.0128965	0.0521	0.804496
Panic Disorder	rs192765600	A	G	0.494052	0.101915	1.24909e-06	23.5001	-0.109703	0.2847	0.699993
Panic Disorder	rs2076438	C	T	0.114207	0.0248548	4.32796e-06	21.1137	-0.0291995	0.0386	0.449371
Panic Disorder	rs2676248	A	G	0.293541	0.0618352	2.06297e-06	22.5354	-0.142797	0.1032	0.166453
Panic Disorder	rs34018810	A	G	0.181732	0.0392026	3.55697e-06	21.4898	0.034498	0.0613	0.573589
Panic Disorder	rs34181263	T	C	-0.116789	0.023978	1.11227e-06	23.7235	-0.00540458	0.036	0.880664
Panic Disorder	rs34575089	A	G	-0.186875	0.0324252	8.25066e-09	33.2152	-0.0378992	0.0499	0.447552
Panic Disorder	rs3731239	G	A	0.122696	0.0244652	5.29923e-07	25.1515	0.00409839	0.04	0.918392
Panic Disorder	rs4146968	A	G	0.160798	0.0347692	3.75117e-06	21.3881	0.0753023	0.0524	0.150699
Panic Disorder	rs536256	G	A	-0.18939	0.032362	4.85066e-09	34.2486	0.00709511	0.0483	0.883214
Panic Disorder	rs575654	T	G	-0.145374	0.0255507	1.27334e-08	32.3719	-0.0360003	0.0409	0.378749
Panic Disorder	rs6089946	G	A	-0.146069	0.030473	1.63978e-06	22.9766	-0.0119977	0.0499	0.809993
Panic Disorder	rs6106386	C	T	-0.117002	0.0251639	3.3259e-06	21.6188	0.00080032	0.0382	0.983285
Panic Disorder	rs62191977	G	T	0.185119	0.0355407	1.90204e-07	27.13	0.0517039	0.0543	0.341001
Panic Disorder	rs62239496	G	A	-0.124096	0.0261293	2.04123e-06	22.5559	0.0385953	0.0408	0.344167
Panic Disorder	rs62245373	T	G	0.116167	0.024162	1.52573e-06	23.1153	-0.0501045	0.0378	0.185
Panic Disorder	rs627291	A	G	-0.130782	0.0281935	3.50596e-06	21.5178	-0.0203048	0.0432	0.638343
Panic Disorder	rs66892237	G	A	-0.202468	0.0410236	7.99861e-07	24.3582	-0.0624019	0.0661	0.345143
Panic Disorder	rs67241126	A	G	0.171995	0.0358622	1.61876e-06	23.0016	-0.0418955	0.0555	0.450325
Panic Disorder	rs7093945	C	T	-0.145999	0.0272641	8.55686e-08	28.6759	0.0340016	0.0443	0.442767
Panic Disorder	rs725076	T	G	0.128304	0.0278445	4.06841e-06	21.2325	-0.0694037	0.042	0.0984391
Panic Disorder	rs72712509	C	T	0.266864	0.0504984	1.25971e-07	27.927	0.0409991	0.0801	0.608757
Panic Disorder	rs72835696	A	G	0.402584	0.0856012	2.56337e-06	22.1184	-0.023801	0.1337	0.858709
Panic Disorder	rs75061358	G	T	0.24542	0.0444095	3.27083e-08	30.5399	0.0144032	0.0644	0.823028
Panic Disorder	rs797974	C	T	-0.112245	0.0243397	3.99604e-06	21.2669	-0.0338022	0.0364	0.35308
Panic Disorder	rs926771	T	C	-0.288211	0.0436426	4.0053e-11	43.6114	0.134601	0.0781	0.0848086
Panic Disorder	rs989993	A	C	0.380402	0.0812247	2.82252e-06	21.9336	0.120597	0.1184	0.308415

## Sheet: Table 8
Supplementary Table 8 Analysis for the causal association between schizophrenia and non-GBM by using MR-cML methods
Exposure	Outcome	Method	Standard error	Beta	OR	Lo_OR	Up_OR	P
Schizophrenia	non-GBM	MR-cML-BIC	0.0347179	0.0993539	1.10446	1.03641	1.1725	0.00421308
		MR-cML-AIC	0.0411657	0.171581	1.18718	1.1065	1.26787	3.0722e-05
		MR-cML-MA-BIC	0.0370261	0.0950201	1.09968	1.02711	1.17225	0.0102791
		MR-cML-MA-AIC	0.0433716	0.183664	1.20161	1.1166	1.28662	2.28903e-05
		MR-RAPS	0.0484895	0.121494	1.12918	1.03414	1.22422	0.012225
